# Supplementary material for: (Anilino{(Z)-2-[(E)-5-bromo-3-meth­oxy-2-oxidobenzyl­idene]hydrazin-1-yl­idene-κ2 O 2,N 2}methane­thiol­ato-κS)(4,4′-di­methyl-2,2′-bipyridine-κ2 N,N′)zinc N,N-dimethyl­formamide monosolvate
Source: Acta Crystallogr Sect E Struct Rep Online. 2012 Jul 18;68(Pt 8):m1089. doi: 10.1107/S1600536812031777 (PMC3414143; doi:10.1107/S1600536812031777)
Supplement: Supplementary file 1 [file e-68-m1089-sup1.cif]

##############################################################################
#                                                                            #
# This CIF contains the data in a paper accepted for publication in          #
# Acta Crystallographica Section E. It conforms to the requirements of       #
# Notes for Authors for Acta Crystallographica Section E, and has been       #
# peer reviewed under the auspices of the IUCr Commission on Journals.       #
#                                                                            #
# Full details of the Crystallographic Information File format               #
# are given in the paper "The Crystallographic Information File (CIF):       #
# a New Standard Archive File for Crystallography" by S. R. Hall, F. H.      #
# Allen and I. D. Brown [Acta Cryst. (1991), A47, 655-685].                  #
#                                                                            #
# The current version of the core CIF dictionary is obtainable from          #
# ftp://ftp.iucr.org/pub/cif_core.dic.                                       #
#                                                                            #
# Software is freely available for graphical display of the structure(s)     #
# in this CIF. For information consult the CIF software page                 #
# http://www.iucr.org/resources/cif/software.                                #
#                                                                            #
# This file may be used for bona fide research purposes within the           #
# scientific community so long as proper attribution is given to the journal # 
# article from which it was obtained.                                        #
#                                                                            #
##############################################################################
data_global
_audit_creation_method     SHELXL-97
_journal_date_recd_electronic     2012-07-02
_journal_date_accepted     2012-07-12
_journal_name_full     'Acta Crystallographica, Section E'
_journal_year     2012
_journal_volume     68
_journal_issue      8
_journal_page_first     m1089
_journal_page_last     m1089
_journal_paper_category     QM
_journal_paper_doi     10.1107/S1600536812031777
_journal_coeditor_code     XU5589
_publ_contact_author
;
     Dr. Seik Weng Ng
     Department of Chemistry
     University of Malaya
     50603 Kuala Lumpur
     Malaysia
;
_publ_contact_author_email     seikweng@um.edu.my
_publ_contact_author_fax     '03 7967 4193'
_publ_contact_author_phone     '03 7967 6778'
_publ_section_title
;\
(Anilino{(<i>Z</i>)-2-[(<i>E</i>)-5-bromo-3-methoxy-2-oxidobenzylidene]\
hydrazin-1-ylidene-\k^2^<i>O</i>^2^,<i>N</i>^2^}methanethiolato-\k<i>S</i>)\
(4,4'-dimethyl-2,2'-bipyridine-\k^2^<i>N</i>,<i>N</i>')zinc
<i>N</i>,<i>N</i>-dimethylformamide monosolvate
;
loop_
    _publ_author_name
    _publ_author_address
    'Jacob, Jinsa Mary'
;
      Department of Applied Chemistry
      Cochin University of Science and Technology
      Kochi 682 022
      India
;
    'Prathapachandra Kurup, M.R.'
;
     Department of Applied Chemistry
     Cochin University of Science and Technology
     Kochi 682 022
     India
;
    'Ng, Seik Weng'
;
     Department of Chemistry
     University of Malaya
     50603 Kuala Lumpur
     Malaysia
     Chemistry Department
     King Abdulaziz University
     PO Box 80203 Jeddah
     Saudi Arabia
;
data_I
_audit_creation_method     SHELXL-97
_chemical_name_systematic
;
(Anilino{(<i>Z</i>)-2-[(<i>E</i>)-5-bromo-3-methoxy-2-
oxidobenzylidene]hydrazin-1-ylidene-\k^2^<i>O</i>^2^,<i>N</i>^2^}
methanethiolato-\k<i>S</i>)(4,4'-dimethyl-2,2'-bipyridine-
\k^2^<i>N</i>,<i>N</i>')zinc <i>N</i>,<i>N</i>-dimethylformamide monosolvate
;
_chemical_name_common     ?
_chemical_formula_moiety     'C27 H24 Br N5 O2 S Zn, C3 H7 N O'
_chemical_formula_sum     'C30 H31 Br N6 O3 S Zn'
_chemical_formula_iupac     '[Zn (C15 H12 Br N3 O2 S) (C12 H12 N2)], C3 H7 N O'
_chemical_formula_weight     700.95
_chemical_melting_point     ?
_symmetry_cell_setting     monoclinic
_symmetry_space_group_name_H-M     'P 21'
_symmetry_space_group_name_Hall     'P 2yb'
loop_
    _symmetry_equiv_pos_as_xyz
    'x, y, z'
    '-x, y+1/2, -z'
_cell_length_a     15.2674(3)
_cell_length_b     12.2422(3)
_cell_length_c     22.3402(5)
_cell_angle_alpha     90.00
_cell_angle_beta     131.4250(10)
_cell_angle_gamma     90.00
_cell_volume     3130.90(12)
_cell_formula_units_Z     4
_cell_measurement_reflns_used     9863
_cell_measurement_theta_min     2.4742
_cell_measurement_theta_max     26.3102
_cell_measurement_temperature     293(2)
_exptl_crystal_description     prism
_exptl_crystal_colour     yellow
_exptl_crystal_size_max     0.40
_exptl_crystal_size_mid     0.30
_exptl_crystal_size_min     0.25
_exptl_crystal_density_diffrn     1.487
_exptl_crystal_density_meas     ?
_exptl_crystal_density_method     'not measured'
_exptl_crystal_F_000     1432
_exptl_absorpt_coefficient_mu     2.168
_exptl_absorpt_correction_type     multi-scan
_exptl_absorpt_process_details     '(SADABS; Sheldrick, 1996)'
_exptl_absorpt_correction_T_min     0.4775
_exptl_absorpt_correction_T_max     0.6132
_diffrn_ambient_temperature     293(2)
_diffrn_radiation_type     MoK\a
_diffrn_radiation_wavelength     0.71073
_diffrn_radiation_source     'fine-focus sealed tube'
_diffrn_radiation_monochromator     graphite
_diffrn_measurement_device_type     'Bruker APEXII'
_diffrn_measurement_method     '\w scans'
_diffrn_detector_area_resol_mean     ?
_diffrn_reflns_number     52133
_diffrn_reflns_av_R_equivalents     0.0505
_diffrn_reflns_av_sigmaI/netI     0.0619
_diffrn_reflns_theta_min     1.22
_diffrn_reflns_theta_max     27.49
_diffrn_reflns_theta_full     27.49
_diffrn_measured_fraction_theta_max     0.999
_diffrn_measured_fraction_theta_full     0.999
_diffrn_reflns_limit_h_min     -19
_diffrn_reflns_limit_h_max     19
_diffrn_reflns_limit_k_min     -15
_diffrn_reflns_limit_k_max     15
_diffrn_reflns_limit_l_min     -29
_diffrn_reflns_limit_l_max     28
_diffrn_standards_number     0
_diffrn_standards_interval_count     0
_diffrn_standards_interval_time     0
_diffrn_standards_decay_%     0
_reflns_number_total     14238
_reflns_number_gt     9143
_reflns_threshold_expression     I>2\s(I)
_refine_ls_structure_factor_coef     Fsqd
_refine_ls_matrix_type     full
_refine_ls_R_factor_all     0.1204
_refine_ls_R_factor_gt     0.0697
_refine_ls_wR_factor_gt     0.1751
_refine_ls_wR_factor_ref     0.2105
_refine_ls_goodness_of_fit_ref     1.011
_refine_ls_restrained_S_all     1.016
_refine_ls_number_reflns     14238
_refine_ls_number_parameters     676
_refine_ls_number_restraints     66
_refine_ls_hydrogen_treatment     constr
_refine_ls_weighting_scheme     calc
_refine_ls_weighting_details
         'calc w=1/[\s^2^(Fo^2^)+(0.0841P)^2^+9.8130P] where P=(Fo^2^+2Fc^2^)/3'
_atom_sites_solution_hydrogens     geom
_atom_sites_solution_primary     direct
_atom_sites_solution_secondary     difmap
_refine_ls_shift/su_max     0.001
_refine_ls_shift/su_mean     0.001
_refine_diff_density_max     1.224
_refine_diff_density_min     -1.637
_refine_ls_extinction_method     none
_refine_ls_extinction_coef     ?
_refine_ls_abs_structure_details     'Flack (1983), 6722 Friedel pairs'
_refine_ls_abs_structure_Flack     0.50(2)
loop_
    _atom_type_symbol
    _atom_type_description
    _atom_type_scat_dispersion_real
    _atom_type_scat_dispersion_imag
    _atom_type_scat_source
    'C' 'C' 0.0033 0.0016
                         'International Tables Vol C Tables 4.2.6.8 and 6.1.1.4'
    'H' 'H' 0.0000 0.0000
                         'International Tables Vol C Tables 4.2.6.8 and 6.1.1.4'
    'N' 'N' 0.0061 0.0033
                         'International Tables Vol C Tables 4.2.6.8 and 6.1.1.4'
    'O' 'O' 0.0106 0.0060
                         'International Tables Vol C Tables 4.2.6.8 and 6.1.1.4'
    'S' 'S' 0.1246 0.1234
                         'International Tables Vol C Tables 4.2.6.8 and 6.1.1.4'
    'Zn' 'Zn' 0.2839 1.4301
                         'International Tables Vol C Tables 4.2.6.8 and 6.1.1.4'
    'Br' 'Br' -0.2901 2.4595
                         'International Tables Vol C Tables 4.2.6.8 and 6.1.1.4'
_computing_data_collection     'APEX2 (Bruker, 2004)'
_computing_cell_refinement     'SAINT (Bruker, 2004)'
_computing_data_reduction     'SAINT (Bruker, 2004)'
_computing_structure_solution     'SHELXS97 (Sheldrick, 2008)'
_computing_structure_refinement     'SHELXL97 (Sheldrick, 2008)'
_computing_molecular_graphics     'X-SEED (Barbour, 2001)'
_computing_publication_material     'publCIF (Westrip, 2010)'
loop_
    _atom_site_type_symbol
    _atom_site_label
    _atom_site_fract_x
    _atom_site_fract_y
    _atom_site_fract_z
    _atom_site_U_iso_or_equiv
    _atom_site_adp_type
    _atom_site_calc_flag
    _atom_site_refinement_flags
    _atom_site_occupancy
    _atom_site_symmetry_multiplicity
    _atom_site_disorder_assembly
    _atom_site_disorder_group
    Br Br1 1.72718(11) -0.00210(15) 1.13837(9) 0.0914(5) Uani d . 1 1 . .
    Br Br2 1.72867(13) 0.40505(18) 0.63979(13) 0.1416(9) Uani d . 1 1 . .
    Zn Zn1 1.12332(8) 0.22235(8) 0.86185(6) 0.0366(2) Uani d . 1 1 . .
    Zn Zn2 1.12382(11) 0.18373(10) 0.36192(8) 0.0669(4) Uani d . 1 1 . .
    S S1 1.02546(19) 0.3730(2) 0.85966(14) 0.0399(5) Uani d . 1 1 . .
    S S2 1.0257(3) 0.0344(3) 0.35998(18) 0.0745(9) Uani d . 1 1 . .
    O O1 1.3542(6) 0.0420(9) 0.8358(4) 0.074(3) Uani d . 1 1 . .
    O O2 1.2468(5) 0.1673(6) 0.8630(3) 0.0452(15) Uani d . 1 1 . .
    O O3 1.3522(8) 0.3694(10) 0.3332(6) 0.096(3) Uani d . 1 1 . .
    O O4 1.2447(8) 0.2454(9) 0.3637(6) 0.098(3) Uani d . 1 1 . .
    O O5 0.8524(6) 0.5244(8) 0.8923(4) 0.066(2) Uani d DU 1 1 . .
    O O6 0.8553(8) -0.1344(9) 0.3904(5) 0.090(3) Uani d DU 1 1 . .
    N N1 1.2588(5) 0.2765(7) 0.9809(4) 0.0347(16) Uani d . 1 1 . .
    N N2 1.2354(5) 0.3571(6) 1.0123(4) 0.0353(15) Uani d . 1 1 . .
    N N3 1.1036(6) 0.4821(7) 0.9878(4) 0.0450(19) Uani d D 1 1 . .
    H H3 1.0279 0.4927 0.9571 0.054 Uiso calc PR 0.50 1 A 1
    H H3' 1.0283 0.4963 0.9555 0.054 Uiso calc PR 0.50 1 A 2
    N N4 1.0594(4) 0.0801(4) 0.8728(3) 0.0368(17) Uani d G 1 1 . .
    C C16 1.1041(4) 0.0322(5) 0.9445(2) 0.049(2) Uani d G 1 1 . .
    H H16 1.1681 0.0632 0.9927 0.058 Uiso calc R 1 1 . .
    C C17 1.0531(6) -0.0620(5) 0.9444(3) 0.060(3) Uani d G 1 1 . .
    H H17 1.0830 -0.0940 0.9924 0.071 Uiso calc R 1 1 . .
    C C18 0.9574(6) -0.1083(5) 0.8724(4) 0.061(3) Uani d G 1 1 . .
    C C19 0.9127(5) -0.0604(5) 0.8006(3) 0.055(3) Uani d G 1 1 . .
    H H19 0.8486 -0.0914 0.7525 0.066 Uiso calc R 1 1 . .
    C C20 0.9637(5) 0.0337(4) 0.8008(2) 0.0382(19) Uani d G 1 1 . .
    N N5 0.9842(4) 0.1788(5) 0.7400(2) 0.0400(17) Uani d G 1 1 . .
    C C22 0.9212(5) 0.0881(4) 0.7305(3) 0.039(2) Uani d G 1 1 . .
    C C23 0.8202(5) 0.0574(4) 0.6547(3) 0.044(2) Uani d G 1 1 . .
    H H23 0.7781 -0.0033 0.6483 0.053 Uiso calc R 1 1 . .
    C C24 0.7822(4) 0.1174(5) 0.5884(2) 0.055(3) Uani d G 1 1 . .
    C C25 0.8451(5) 0.2081(5) 0.5979(3) 0.066(3) Uani d G 1 1 . .
    H H25 0.8197 0.2482 0.5535 0.079 Uiso calc R 1 1 . .
    C C26 0.9461(5) 0.2388(4) 0.6737(3) 0.047(2) Uani d G 1 1 . .
    H H26 0.9882 0.2995 0.6801 0.057 Uiso calc R 1 1 . .
    N N6 1.2560(10) 0.1274(9) 0.4763(7) 0.080(3) Uani d . 1 1 . .
    N N7 1.2368(9) 0.0517(10) 0.5138(6) 0.085(3) Uani d . 1 1 . .
    N N8 1.1032(9) -0.0762(10) 0.4868(6) 0.073(3) Uani d . 1 1 . .
    H H8 1.0276 -0.0868 0.4566 0.088 Uiso calc R 1 1 . .
    N N9 1.0634(5) 0.3279(5) 0.3726(4) 0.059(2) Uani d G 1 1 . .
    C C43 1.1100(5) 0.3757(6) 0.4448(3) 0.085(4) Uani d G 1 1 . .
    H H43 1.1769 0.3467 0.4925 0.102 Uiso calc R 1 1 . .
    C C44 1.0566(6) 0.4668(6) 0.4458(3) 0.072(4) Uani d G 1 1 . .
    H H44 1.0878 0.4988 0.4941 0.086 Uiso calc R 1 1 . .
    C C45 0.9566(6) 0.5102(5) 0.3745(4) 0.063(3) Uani d G 1 1 . .
    C C46 0.9099(5) 0.4624(5) 0.3022(3) 0.051(2) Uani d G 1 1 . .
    H H46 0.8430 0.4914 0.2545 0.061 Uiso calc R 1 1 . .
    C C47 0.9633(5) 0.3712(5) 0.3013(3) 0.049(2) Uani d G 1 1 . .
    N N10 0.9844(4) 0.2266(6) 0.2407(3) 0.0542(19) Uani d G 1 1 . .
    C C49 0.9190(5) 0.3154(5) 0.2305(3) 0.051(2) Uani d G 1 1 . .
    C C50 0.8194(6) 0.3466(5) 0.1543(4) 0.067(3) Uani d G 1 1 . .
    H H50 0.7757 0.4061 0.1475 0.080 Uiso calc R 1 1 . .
    C C51 0.7853(5) 0.2890(6) 0.0882(3) 0.069(3) Uani d G 1 1 . .
    C C52 0.8507(6) 0.2001(6) 0.0983(3) 0.065(3) Uani d G 1 1 . .
    H H52 0.8278 0.1616 0.0541 0.078 Uiso calc R 1 1 . .
    C C53 0.9502(6) 0.1689(5) 0.1746(4) 0.073(3) Uani d G 1 1 . .
    H H53 0.9940 0.1095 0.1814 0.087 Uiso calc R 1 1 . .
    N N11 0.6681(7) 0.5698(6) 0.7784(5) 0.072(3) Uani d DU 1 1 . .
    N N12 0.6763(11) -0.1722(9) 0.2820(7) 0.103(4) Uani d DU 1 1 . .
    C C1 1.3953(11) -0.0425(12) 0.8147(8) 0.085(4) Uani d . 1 1 . .
    H H1A 1.3449 -0.0467 0.7576 0.127 Uiso calc R 1 1 . .
    H H1B 1.3950 -0.1113 0.8352 0.127 Uiso calc R 1 1 . .
    H H1C 1.4733 -0.0257 0.8371 0.127 Uiso calc R 1 1 . .
    C C2 1.4122(5) 0.0630(6) 0.9134(3) 0.050(2) Uani d G 1 1 . .
    C C3 1.5234(5) 0.0242(5) 0.9767(4) 0.062(3) Uani d G 1 1 . .
    H H3A 1.5613 -0.0219 0.9669 0.074 Uiso calc R 1 1 . .
    C C4 1.5781(4) 0.0542(6) 1.0544(3) 0.055(3) Uani d G 1 1 . .
    C C5 1.5216(5) 0.1230(6) 1.0690(3) 0.055(3) Uani d G 1 1 . .
    H H5 1.5582 0.1431 1.1210 0.066 Uiso calc R 1 1 . .
    C C6 1.4103(4) 0.1619(5) 1.0057(3) 0.040(2) Uani d G 1 1 . .
    C C7 1.3556(4) 0.1319(5) 0.9279(3) 0.051(3) Uani d G 1 1 . .
    C C8 1.3598(8) 0.2388(9) 1.0255(5) 0.042(2) Uani d . 1 1 . .
    H H8A 1.4094 0.2629 1.0782 0.051 Uiso calc R 1 1 . .
    C C9 1.1356(8) 0.3981(7) 0.9630(6) 0.039(2) Uani d . 1 1 B .
    C C10 1.1736(15) 0.5524(14) 1.0541(8) 0.043(2) Uani d PGD 0.50 1 B 1
    C C11 1.1131(11) 0.622(2) 1.0646(13) 0.043(4) Uani d PG 0.50 1 B 1
    H H11 1.0322 0.6178 1.0308 0.051 Uiso calc PR 0.50 1 B 1
    C C12 1.1735(18) 0.699(2) 1.1259(17) 0.083(7) Uani d PG 0.50 1 B 1
    H H12 1.1330 0.7457 1.1329 0.100 Uiso calc PR 0.50 1 B 1
    C C13 1.2944(18) 0.7056(18) 1.1765(13) 0.080(6) Uani d PG 0.50 1 B 1
    H H13 1.3348 0.7569 1.2175 0.096 Uiso calc PR 0.50 1 B 1
    C C14 1.3550(10) 0.6357(15) 1.1659(9) 0.060(4) Uani d PG 0.50 1 B 1
    H H14 1.4359 0.6402 1.1998 0.072 Uiso calc PR 0.50 1 B 1
    C C15 1.2946(15) 0.5591(11) 1.1047(10) 0.043(4) Uani d PG 0.50 1 B 1
    H H15 1.3351 0.5123 1.0976 0.052 Uiso calc PR 0.50 1 B 1
    C C10' 1.1748(15) 0.5472(15) 1.0570(8) 0.043(2) Uani d PGD 0.50 1 B 2
    C C11' 1.1224(10) 0.635(2) 1.0620(11) 0.043(4) Uani d PG 0.50 1 B 2
    H H11' 1.0431 0.6488 1.0207 0.052 Uiso calc PR 0.50 1 B 2
    C C12' 1.1883(17) 0.7029(19) 1.1285(14) 0.060(4) Uani d PG 0.50 1 B 2
    H H12' 1.1532 0.7618 1.1318 0.072 Uiso calc PR 0.50 1 B 2
    C C13' 1.3067(17) 0.6826(18) 1.1902(10) 0.080(6) Uani d PG 0.50 1 B 2
    H H13' 1.3508 0.7279 1.2347 0.096 Uiso calc PR 0.50 1 B 2
    C C14' 1.3592(11) 0.5946(16) 1.1853(8) 0.083(7) Uani d PG 0.50 1 B 2
    H H14' 1.4384 0.5810 1.2265 0.100 Uiso calc PR 0.50 1 B 2
    C C15' 1.2933(16) 0.5269(10) 1.1187(10) 0.043(4) Uani d PG 0.50 1 B 2
    H H15' 1.3284 0.4680 1.1154 0.051 Uiso calc PR 0.50 1 B 2
    C C21 0.8951(12) -0.2053(11) 0.8731(8) 0.089(4) Uani d . 1 1 . .
    H H21A 0.8491 -0.1801 0.8855 0.134 Uiso calc R 1 1 . .
    H H21B 0.9519 -0.2571 0.9127 0.134 Uiso calc R 1 1 . .
    H H21C 0.8450 -0.2395 0.8215 0.134 Uiso calc R 1 1 . .
    C C27 0.6743(14) 0.0869(17) 0.5059(7) 0.101(5) Uani d . 1 1 . .
    H H27A 0.6592 0.0103 0.5042 0.152 Uiso calc R 1 1 . .
    H H27B 0.6850 0.1026 0.4690 0.152 Uiso calc R 1 1 . .
    H H27C 0.6093 0.1282 0.4916 0.152 Uiso calc R 1 1 . .
    C C28 1.3964(16) 0.454(2) 0.3172(13) 0.170(11) Uani d . 1 1 . .
    H H28A 1.3466 0.4635 0.2605 0.255 Uiso calc R 1 1 . .
    H H28B 1.4737 0.4350 0.3390 0.255 Uiso calc R 1 1 . .
    H H28C 1.3992 0.5202 0.3412 0.255 Uiso calc R 1 1 . .
    C C29 1.4093(6) 0.3422(7) 0.4112(4) 0.092(5) Uani d G 1 1 . .
    C C30 1.5205(6) 0.3817(6) 0.4740(6) 0.096(5) Uani d G 1 1 . .
    H H30 1.5574 0.4282 0.4637 0.115 Uiso calc R 1 1 . .
    C C31 1.5764(5) 0.3518(8) 0.5520(5) 0.095(5) Uani d G 1 1 . .
    C C32 1.5212(7) 0.2824(8) 0.5673(4) 0.094(5) Uani d G 1 1 . .
    H H32 1.5587 0.2624 0.6195 0.112 Uiso calc R 1 1 . .
    C C33 1.4100(7) 0.2428(7) 0.5046(5) 0.080(4) Uani d G 1 1 . .
    C C34 1.3541(5) 0.2728(7) 0.4266(4) 0.071(3) Uani d G 1 1 . .
    C C35 1.3670(10) 0.1683(13) 0.5301(8) 0.086(4) Uani d . 1 1 . .
    H H35 1.4152 0.1478 0.5834 0.103 Uiso calc R 1 1 . .
    C C36 1.1316(9) 0.0013(10) 0.4594(6) 0.059(3) Uani d . 1 1 . .
    C C37 1.1745(6) -0.1450(7) 0.5566(4) 0.064(3) Uani d G 1 1 . .
    C C38 1.1170(5) -0.2253(8) 0.5633(5) 0.081(4) Uani d G 1 1 . .
    H H38 1.0359 -0.2292 0.5258 0.098 Uiso calc R 1 1 . .
    C C39 1.1807(9) -0.2998(7) 0.6258(6) 0.091(4) Uani d G 1 1 . .
    H H39 1.1423 -0.3536 0.6302 0.110 Uiso calc R 1 1 . .
    C C40 1.3020(9) -0.2940(7) 0.6817(5) 0.095(5) Uani d G 1 1 . .
    H H40 1.3446 -0.3438 0.7236 0.114 Uiso calc R 1 1 . .
    C C41 1.3595(5) -0.2136(8) 0.6751(4) 0.086(4) Uani d G 1 1 . .
    H H41 1.4406 -0.2097 0.7125 0.103 Uiso calc R 1 1 . .
    C C42 1.2958(6) -0.1391(7) 0.6126(5) 0.075(3) Uani d G 1 1 . .
    H H42 1.3342 -0.0854 0.6081 0.090 Uiso calc R 1 1 . .
    C C48 0.8976(13) 0.6037(14) 0.3730(8) 0.086(4) Uani d . 1 1 . .
    H H48A 0.9371 0.6693 0.3788 0.130 Uiso calc R 1 1 . .
    H H48B 0.8981 0.5985 0.4161 0.130 Uiso calc R 1 1 . .
    H H48C 0.8184 0.6056 0.3231 0.130 Uiso calc R 1 1 . .
    C C54 0.6715(11) 0.3223(13) 0.0054(6) 0.077(4) Uani d . 1 1 . .
    H H54A 0.6260 0.2582 -0.0236 0.116 Uiso calc R 1 1 . .
    H H54B 0.6894 0.3593 -0.0232 0.116 Uiso calc R 1 1 . .
    H H54C 0.6278 0.3701 0.0113 0.116 Uiso calc R 1 1 . .
    C C55 0.7803(10) 0.5459(7) 0.8201(7) 0.068(3) Uani d DU 1 1 . .
    H H55 0.8067 0.5452 0.7926 0.082 Uiso calc R 1 1 . .
    C C56 0.6333(15) 0.5697(15) 0.8199(11) 0.143(6) Uani d DU 1 1 . .
    H H56A 0.6947 0.5413 0.8724 0.214 Uiso calc R 1 1 . .
    H H56B 0.5651 0.5248 0.7931 0.214 Uiso calc R 1 1 . .
    H H56C 0.6152 0.6430 0.8238 0.214 Uiso calc R 1 1 . .
    C C57 0.5914(11) 0.5943(11) 0.6963(6) 0.086(4) Uani d DU 1 1 . .
    H H57A 0.6356 0.6161 0.6818 0.129 Uiso calc R 1 1 . .
    H H57B 0.5403 0.6527 0.6850 0.129 Uiso calc R 1 1 . .
    H H57C 0.5458 0.5308 0.6662 0.129 Uiso calc R 1 1 . .
    C C58 0.7778(10) -0.1278(9) 0.3182(8) 0.080(3) Uani d DU 1 1 . .
    H H58 0.7912 -0.0906 0.2886 0.096 Uiso calc R 1 1 . .
    C C59 0.6513(12) -0.2339(13) 0.3288(9) 0.112(5) Uani d DU 1 1 . .
    H H59A 0.7138 -0.2215 0.3849 0.168 Uiso calc R 1 1 . .
    H H59B 0.6453 -0.3106 0.3178 0.168 Uiso calc R 1 1 . .
    H H59C 0.5793 -0.2083 0.3131 0.168 Uiso calc R 1 1 . .
    C C60 0.5787(17) -0.1630(16) 0.1896(12) 0.161(8) Uani d DU 1 1 . .
    H H60A 0.5966 -0.1041 0.1708 0.241 Uiso calc R 1 1 . .
    H H60B 0.5051 -0.1492 0.1755 0.241 Uiso calc R 1 1 . .
    H H60C 0.5741 -0.2301 0.1654 0.241 Uiso calc R 1 1 . .
loop_
    _atom_site_aniso_label
    _atom_site_aniso_U_11
    _atom_site_aniso_U_22
    _atom_site_aniso_U_33
    _atom_site_aniso_U_12
    _atom_site_aniso_U_13
    _atom_site_aniso_U_23
    Br1 0.0544(7) 0.1203(13) 0.0898(9) 0.0469(8) 0.0437(7) 0.0423(9)
    Br2 0.0536(8) 0.1371(17) 0.1670(18) -0.0138(9) 0.0445(11) -0.0857(15)
    Zn1 0.0284(4) 0.0361(5) 0.0374(5) -0.0018(5) 0.0184(4) -0.0056(5)
    Zn2 0.0540(7) 0.0451(7) 0.0582(8) 0.0078(6) 0.0185(6) 0.0086(7)
    S1 0.0290(10) 0.0372(13) 0.0389(12) -0.0004(10) 0.0163(10) -0.0066(11)
    S2 0.0691(19) 0.0521(18) 0.0518(17) 0.0037(16) 0.0185(15) 0.0069(15)
    O1 0.045(4) 0.105(7) 0.063(4) 0.007(4) 0.033(4) -0.032(5)
    O2 0.029(3) 0.059(4) 0.028(3) 0.010(3) 0.011(3) -0.003(3)
    O3 0.073(6) 0.074(6) 0.112(7) -0.001(5) 0.049(6) 0.013(6)
    O4 0.072(6) 0.077(7) 0.112(8) 0.009(5) 0.048(6) 0.027(6)
    O5 0.043(3) 0.085(5) 0.054(4) 0.012(3) 0.025(3) 0.005(4)
    O6 0.086(5) 0.081(5) 0.052(4) -0.009(4) 0.024(4) -0.009(4)
    N1 0.020(3) 0.044(4) 0.026(3) -0.004(3) 0.009(3) -0.012(3)
    N2 0.031(3) 0.034(4) 0.033(3) 0.002(3) 0.017(3) -0.011(3)
    N3 0.032(4) 0.052(5) 0.044(4) 0.011(4) 0.023(4) -0.008(4)
    N4 0.041(4) 0.030(4) 0.030(4) 0.000(3) 0.020(4) -0.003(3)
    C16 0.033(4) 0.045(6) 0.047(5) 0.002(4) 0.018(4) 0.005(5)
    C17 0.081(8) 0.039(6) 0.053(6) 0.002(6) 0.042(7) 0.007(5)
    C18 0.087(8) 0.036(6) 0.079(7) -0.005(6) 0.063(7) 0.013(6)
    C19 0.045(5) 0.051(6) 0.059(6) -0.006(5) 0.030(5) 0.007(5)
    C20 0.034(4) 0.026(4) 0.050(5) -0.003(4) 0.026(4) -0.004(4)
    N5 0.050(4) 0.035(4) 0.040(4) -0.003(4) 0.032(4) -0.005(4)
    C22 0.038(4) 0.042(5) 0.040(5) 0.001(4) 0.026(4) -0.001(4)
    C23 0.039(5) 0.042(5) 0.048(5) -0.013(4) 0.028(5) -0.006(5)
    C24 0.062(6) 0.040(5) 0.041(5) 0.008(5) 0.025(5) 0.002(5)
    C25 0.063(6) 0.095(10) 0.027(5) -0.020(6) 0.024(5) 0.008(6)
    C26 0.067(6) 0.033(5) 0.048(5) -0.008(5) 0.041(5) -0.007(5)
    N6 0.089(7) 0.041(6) 0.079(7) -0.003(5) 0.043(6) -0.009(5)
    N7 0.066(6) 0.066(8) 0.077(7) 0.006(6) 0.028(6) -0.007(6)
    N8 0.064(6) 0.071(7) 0.055(6) 0.032(5) 0.027(5) 0.013(5)
    N9 0.056(5) 0.048(6) 0.048(5) 0.002(4) 0.024(5) 0.003(5)
    C43 0.129(11) 0.053(8) 0.046(7) 0.009(8) 0.047(8) 0.008(6)
    C44 0.084(9) 0.070(9) 0.052(7) -0.023(7) 0.041(7) -0.014(7)
    C45 0.053(6) 0.054(7) 0.059(6) -0.009(5) 0.028(5) 0.005(6)
    C46 0.062(6) 0.041(6) 0.042(5) 0.005(5) 0.031(5) 0.009(5)
    C47 0.049(5) 0.054(6) 0.034(5) 0.006(5) 0.023(5) 0.006(5)
    N10 0.044(4) 0.040(4) 0.050(5) 0.004(4) 0.019(4) 0.000(5)
    C49 0.048(5) 0.043(6) 0.047(6) 0.002(5) 0.025(5) 0.005(5)
    C50 0.066(7) 0.072(8) 0.035(6) -0.006(6) 0.022(6) 0.001(6)
    C51 0.065(7) 0.091(10) 0.045(6) 0.018(7) 0.034(6) 0.013(7)
    C52 0.089(8) 0.035(6) 0.054(6) -0.014(5) 0.041(6) -0.005(5)
    C53 0.062(7) 0.067(8) 0.063(7) -0.008(6) 0.030(6) -0.021(7)
    N11 0.043(4) 0.090(6) 0.050(5) 0.020(4) 0.018(4) 0.002(4)
    N12 0.086(7) 0.133(8) 0.073(6) -0.014(6) 0.045(5) -0.015(6)
    C1 0.076(8) 0.088(9) 0.102(9) 0.009(7) 0.064(8) -0.035(8)
    C2 0.050(5) 0.057(7) 0.053(6) -0.004(5) 0.038(5) -0.005(5)
    C3 0.044(5) 0.080(8) 0.067(7) 0.022(5) 0.039(5) 0.012(6)
    C4 0.045(5) 0.042(5) 0.075(7) 0.024(4) 0.038(6) 0.014(5)
    C5 0.040(5) 0.058(7) 0.049(6) 0.020(5) 0.022(5) 0.020(5)
    C6 0.024(4) 0.042(5) 0.048(5) 0.011(4) 0.021(4) 0.009(4)
    C7 0.054(6) 0.033(5) 0.077(7) -0.018(4) 0.048(6) -0.025(5)
    C8 0.045(5) 0.042(6) 0.034(4) 0.002(4) 0.024(4) -0.003(4)
    C9 0.043(5) 0.033(5) 0.053(5) -0.014(4) 0.036(5) -0.019(4)
    C10 0.038(4) 0.041(5) 0.048(5) 0.001(4) 0.028(4) -0.014(4)
    C11 0.055(9) 0.027(6) 0.060(9) -0.003(6) 0.044(8) -0.006(6)
    C12 0.051(10) 0.091(14) 0.089(14) -0.009(8) 0.039(10) -0.058(11)
    C13 0.087(10) 0.061(12) 0.072(10) 0.005(9) 0.044(9) -0.035(10)
    C14 0.052(9) 0.061(10) 0.058(10) -0.004(7) 0.033(9) -0.021(8)
    C15 0.046(8) 0.037(8) 0.050(8) 0.003(6) 0.032(8) -0.004(7)
    C10' 0.038(4) 0.041(5) 0.048(5) 0.001(4) 0.028(4) -0.014(4)
    C11' 0.046(8) 0.037(8) 0.050(8) 0.003(6) 0.032(8) -0.004(7)
    C12' 0.052(9) 0.061(10) 0.058(10) -0.004(7) 0.033(9) -0.021(8)
    C13' 0.087(10) 0.061(12) 0.072(10) 0.005(9) 0.044(9) -0.035(10)
    C14' 0.051(10) 0.091(14) 0.089(14) -0.009(8) 0.039(10) -0.058(11)
    C15' 0.055(9) 0.027(6) 0.060(9) -0.003(6) 0.044(8) -0.006(6)
    C21 0.091(9) 0.054(7) 0.096(10) -0.030(7) 0.050(8) 0.015(7)
    C27 0.104(11) 0.110(14) 0.048(8) -0.024(11) 0.033(8) -0.005(9)
    C28 0.101(14) 0.23(3) 0.19(2) -0.026(17) 0.101(16) 0.03(2)
    C29 0.043(6) 0.047(7) 0.148(13) 0.001(6) 0.046(8) 0.001(9)
    C30 0.059(7) 0.045(7) 0.132(13) 0.021(6) 0.041(8) 0.003(8)
    C31 0.027(5) 0.103(12) 0.098(10) 0.010(7) 0.017(6) -0.043(9)
    C32 0.044(7) 0.089(11) 0.090(10) 0.024(7) 0.020(7) -0.013(9)
    C33 0.066(7) 0.042(7) 0.081(9) 0.017(6) 0.027(7) 0.010(6)
    C34 0.028(5) 0.053(7) 0.066(7) -0.009(5) 0.003(5) -0.017(6)
    C35 0.041(6) 0.063(8) 0.071(8) 0.013(6) 0.002(6) -0.001(7)
    C36 0.045(5) 0.052(7) 0.047(6) -0.002(5) 0.017(5) -0.016(5)
    C37 0.059(6) 0.083(9) 0.038(5) 0.029(6) 0.027(5) -0.003(6)
    C38 0.082(8) 0.082(10) 0.071(8) 0.018(7) 0.047(7) 0.008(7)
    C39 0.120(12) 0.073(10) 0.095(10) 0.007(8) 0.077(10) 0.002(8)
    C40 0.095(10) 0.119(14) 0.054(7) 0.048(10) 0.043(8) 0.017(8)
    C41 0.069(7) 0.101(11) 0.074(8) 0.025(7) 0.041(7) 0.006(7)
    C42 0.052(6) 0.091(9) 0.061(6) 0.034(6) 0.029(5) 0.016(7)
    C48 0.106(10) 0.095(11) 0.080(9) -0.015(9) 0.070(9) -0.021(8)
    C54 0.067(8) 0.074(10) 0.040(6) 0.004(7) 0.014(6) 0.005(6)
    C55 0.064(6) 0.072(6) 0.057(5) 0.006(5) 0.035(5) -0.008(5)
    C56 0.114(9) 0.177(11) 0.142(10) 0.006(7) 0.087(8) 0.006(8)
    C57 0.072(6) 0.103(7) 0.050(5) 0.017(5) 0.026(5) 0.001(5)
    C58 0.066(6) 0.075(7) 0.064(6) -0.020(5) 0.028(5) -0.006(5)
    C59 0.099(7) 0.119(8) 0.105(8) -0.025(6) 0.061(6) -0.007(6)
    C60 0.154(11) 0.165(12) 0.130(10) -0.038(8) 0.079(8) 0.015(8)
loop_
    _geom_bond_atom_site_label_1
    _geom_bond_atom_site_label_2
    _geom_bond_site_symmetry_2
    _geom_bond_distance
    _geom_bond_publ_flag
    Br1 C4 . 1.877(4) ?
    Br2 C31 . 1.908(5) ?
    Zn1 O2 . 1.987(6) ?
    Zn1 N4 . 2.088(4) ?
    Zn1 N1 . 2.124(6) ?
    Zn1 N5 . 2.134(4) ?
    Zn1 S1 . 2.353(2) ?
    Zn2 O4 . 1.970(9) ?
    Zn2 N6 . 2.063(11) ?
    Zn2 N9 . 2.077(5) ?
    Zn2 N10 . 2.124(4) ?
    Zn2 S2 . 2.346(4) ?
    S1 C9 . 1.765(10) ?
    S2 C36 . 1.720(11) ?
    O1 C2 . 1.351(8) ?
    O1 C1 . 1.441(12) ?
    O2 C7 . 1.364(7) ?
    O3 C29 . 1.379(12) ?
    O3 C28 . 1.40(2) ?
    O4 C34 . 1.330(11) ?
    O5 C55 . 1.239(13) ?
    O6 C58 . 1.218(14) ?
    N1 C8 . 1.246(11) ?
    N1 N2 . 1.388(9) ?
    N2 C9 . 1.251(11) ?
    N3 C9 . 1.401(11) ?
    N3 C10' . 1.409(10) ?
    N3 C10 . 1.407(10) ?
    N3 H3 . 0.8800 ?
    N3 H3' . 0.8800 ?
    N4 C16 . 1.3900 ?
    N4 C20 . 1.3900 ?
    C16 C17 . 1.3900 ?
    C16 H16 . 0.9300 ?
    C17 C18 . 1.3900 ?
    C17 H17 . 0.9300 ?
    C18 C19 . 1.3900 ?
    C18 C21 . 1.527(11) ?
    C19 C20 . 1.3900 ?
    C19 H19 . 0.9300 ?
    C20 C22 . 1.408(5) ?
    N5 C22 . 1.3900 ?
    N5 C26 . 1.3900 ?
    C22 C23 . 1.3900 ?
    C23 C24 . 1.3900 ?
    C23 H23 . 0.9300 ?
    C24 C25 . 1.3900 ?
    C24 C27 . 1.493(14) ?
    C25 C26 . 1.3900 ?
    C25 H25 . 0.9300 ?
    C26 H26 . 0.9300 ?
    N6 C35 . 1.368(16) ?
    N6 N7 . 1.403(15) ?
    N7 C36 . 1.362(15) ?
    N8 C36 . 1.347(16) ?
    N8 C37 . 1.443(11) ?
    N8 H8 . 0.8800 ?
    N9 C43 . 1.3900 ?
    N9 C47 . 1.3900 ?
    C43 C44 . 1.3900 ?
    C43 H43 . 0.9300 ?
    C44 C45 . 1.3900 ?
    C44 H44 . 0.9300 ?
    C45 C46 . 1.3900 ?
    C45 C48 . 1.444(15) ?
    C46 C47 . 1.3900 ?
    C46 H46 . 0.9300 ?
    C47 C49 . 1.418(6) ?
    N10 C49 . 1.3900 ?
    N10 C53 . 1.3900 ?
    C49 C50 . 1.3900 ?
    C50 C51 . 1.3900 ?
    C50 H50 . 0.9300 ?
    C51 C52 . 1.3900 ?
    C51 C54 . 1.534(12) ?
    C52 C53 . 1.3900 ?
    C52 H52 . 0.9300 ?
    C53 H53 . 0.9300 ?
    N11 C55 . 1.333(14) ?
    N11 C56 . 1.339(17) ?
    N11 C57 . 1.407(14) ?
    N12 C58 . 1.301(16) ?
    N12 C59 . 1.528(18) ?
    N12 C60 . 1.56(2) ?
    C1 H1A . 0.9600 ?
    C1 H1B . 0.9600 ?
    C1 H1C . 0.9600 ?
    C2 C3 . 1.3900 ?
    C2 C7 . 1.3900 ?
    C3 C4 . 1.3900 ?
    C3 H3A . 0.9300 ?
    C4 C5 . 1.3900 ?
    C5 C6 . 1.3900 ?
    C5 H5 . 0.9300 ?
    C6 C7 . 1.3900 ?
    C6 C8 . 1.459(10) ?
    C8 H8A . 0.9300 ?
    C10 C11 . 1.3900 ?
    C10 C15 . 1.3900 ?
    C11 C12 . 1.3900 ?
    C11 H11 . 0.9300 ?
    C12 C13 . 1.3900 ?
    C12 H12 . 0.9300 ?
    C13 C14 . 1.3900 ?
    C13 H13 . 0.9300 ?
    C14 C15 . 1.3900 ?
    C14 H14 . 0.9300 ?
    C15 H15 . 0.9300 ?
    C10' C11' . 1.3900 ?
    C10' C15' . 1.3900 ?
    C11' C12' . 1.3900 ?
    C11' H11' . 0.9300 ?
    C12' C13' . 1.3900 ?
    C12' H12' . 0.9300 ?
    C13' C14' . 1.3900 ?
    C13' H13' . 0.9300 ?
    C14' C15' . 1.3900 ?
    C14' H14' . 0.9300 ?
    C15' H15' . 0.9300 ?
    C21 H21A . 0.9600 ?
    C21 H21B . 0.9600 ?
    C21 H21C . 0.9600 ?
    C27 H27A . 0.9600 ?
    C27 H27B . 0.9600 ?
    C27 H27C . 0.9600 ?
    C28 H28A . 0.9600 ?
    C28 H28B . 0.9600 ?
    C28 H28C . 0.9600 ?
    C29 C30 . 1.3900 ?
    C29 C34 . 1.3900 ?
    C30 C31 . 1.3900 ?
    C30 H30 . 0.9300 ?
    C31 C32 . 1.3900 ?
    C32 C33 . 1.3900 ?
    C32 H32 . 0.9300 ?
    C33 C34 . 1.3900 ?
    C33 C35 . 1.443(17) ?
    C35 H35 . 0.9300 ?
    C37 C38 . 1.3900 ?
    C37 C42 . 1.3900 ?
    C38 C39 . 1.3900 ?
    C38 H38 . 0.9300 ?
    C39 C40 . 1.3900 ?
    C39 H39 . 0.9300 ?
    C40 C41 . 1.3900 ?
    C40 H40 . 0.9300 ?
    C41 C42 . 1.3900 ?
    C41 H41 . 0.9300 ?
    C42 H42 . 0.9300 ?
    C48 H48A . 0.9600 ?
    C48 H48B . 0.9600 ?
    C48 H48C . 0.9600 ?
    C54 H54A . 0.9600 ?
    C54 H54B . 0.9600 ?
    C54 H54C . 0.9600 ?
    C55 H55 . 0.9300 ?
    C56 H56A . 0.9600 ?
    C56 H56B . 0.9600 ?
    C56 H56C . 0.9600 ?
    C57 H57A . 0.9600 ?
    C57 H57B . 0.9600 ?
    C57 H57C . 0.9600 ?
    C58 H58 . 0.9300 ?
    C59 H59A . 0.9600 ?
    C59 H59B . 0.9600 ?
    C59 H59C . 0.9600 ?
    C60 H60A . 0.9600 ?
    C60 H60B . 0.9600 ?
    C60 H60C . 0.9600 ?
loop_
    _geom_angle_atom_site_label_1
    _geom_angle_atom_site_label_2
    _geom_angle_atom_site_label_3
    _geom_angle_site_symmetry_1
    _geom_angle_site_symmetry_3
    _geom_angle
    _geom_angle_publ_flag
    O2 Zn1 N4 . . 103.2(3) ?
    O2 Zn1 N1 . . 87.7(2) ?
    N4 Zn1 N1 . . 104.9(3) ?
    O2 Zn1 N5 . . 93.9(2) ?
    N4 Zn1 N5 . . 78.0(2) ?
    N1 Zn1 N5 . . 176.3(3) ?
    O2 Zn1 S1 . . 148.2(2) ?
    N4 Zn1 S1 . . 108.48(15) ?
    N1 Zn1 S1 . . 82.0(2) ?
    N5 Zn1 S1 . . 94.97(17) ?
    O4 Zn2 N6 . . 88.1(4) ?
    O4 Zn2 N9 . . 98.8(4) ?
    N6 Zn2 N9 . . 106.6(3) ?
    O4 Zn2 N10 . . 93.8(3) ?
    N6 Zn2 N10 . . 174.8(4) ?
    N9 Zn2 N10 . . 77.9(2) ?
    O4 Zn2 S2 . . 151.3(4) ?
    N6 Zn2 S2 . . 81.5(3) ?
    N9 Zn2 S2 . . 109.7(2) ?
    N10 Zn2 S2 . . 94.6(2) ?
    C9 S1 Zn1 . . 93.8(3) ?
    C36 S2 Zn2 . . 96.7(4) ?
    C2 O1 C1 . . 120.0(9) ?
    C7 O2 Zn1 . . 126.8(4) ?
    C29 O3 C28 . . 119.4(13) ?
    C34 O4 Zn2 . . 128.5(8) ?
    C8 N1 N2 . . 117.1(7) ?
    C8 N1 Zn1 . . 123.4(6) ?
    N2 N1 Zn1 . . 119.5(5) ?
    C9 N2 N1 . . 114.2(6) ?
    C9 N3 C10' . . 129.2(11) ?
    C9 N3 C10 . . 130.1(11) ?
    C10' N3 C10 . . 3.4(16) ?
    C9 N3 H3 . . 115.0 ?
    C10' N3 H3 . . 115.8 ?
    C10 N3 H3 . . 115.0 ?
    C9 N3 H3' . . 115.4 ?
    C10' N3 H3' . . 115.4 ?
    C10 N3 H3' . . 114.4 ?
    C16 N4 C20 . . 120.0 ?
    C16 N4 Zn1 . . 125.1(3) ?
    C20 N4 Zn1 . . 114.9(3) ?
    C17 C16 N4 . . 120.0 ?
    C17 C16 H16 . . 120.0 ?
    N4 C16 H16 . . 120.0 ?
    C16 C17 C18 . . 120.0 ?
    C16 C17 H17 . . 120.0 ?
    C18 C17 H17 . . 120.0 ?
    C17 C18 C19 . . 120.0 ?
    C17 C18 C21 . . 119.4(7) ?
    C19 C18 C21 . . 120.4(7) ?
    C20 C19 C18 . . 120.0 ?
    C20 C19 H19 . . 120.0 ?
    C18 C19 H19 . . 120.0 ?
    C19 C20 N4 . . 120.0 ?
    C19 C20 C22 . . 123.1(4) ?
    N4 C20 C22 . . 116.9(4) ?
    C22 N5 C26 . . 120.0 ?
    C22 N5 Zn1 . . 113.5(3) ?
    C26 N5 Zn1 . . 126.1(3) ?
    C23 C22 N5 . . 120.0 ?
    C23 C22 C20 . . 123.5(4) ?
    N5 C22 C20 . . 116.5(4) ?
    C22 C23 C24 . . 120.0 ?
    C22 C23 H23 . . 120.0 ?
    C24 C23 H23 . . 120.0 ?
    C25 C24 C23 . . 120.0 ?
    C25 C24 C27 . . 118.4(8) ?
    C23 C24 C27 . . 121.6(8) ?
    C24 C25 C26 . . 120.0 ?
    C24 C25 H25 . . 120.0 ?
    C26 C25 H25 . . 120.0 ?
    C25 C26 N5 . . 120.0 ?
    C25 C26 H26 . . 120.0 ?
    N5 C26 H26 . . 120.0 ?
    C35 N6 N7 . . 110.1(11) ?
    C35 N6 Zn2 . . 126.4(10) ?
    N7 N6 Zn2 . . 122.7(8) ?
    C36 N7 N6 . . 110.8(10) ?
    C36 N8 C37 . . 131.6(10) ?
    C36 N8 H8 . . 114.2 ?
    C37 N8 H8 . . 114.2 ?
    C43 N9 C47 . . 120.0 ?
    C43 N9 Zn2 . . 124.5(3) ?
    C47 N9 Zn2 . . 115.3(3) ?
    C44 C43 N9 . . 120.0 ?
    C44 C43 H43 . . 120.0 ?
    N9 C43 H43 . . 120.0 ?
    C45 C44 C43 . . 120.0 ?
    C45 C44 H44 . . 120.0 ?
    C43 C44 H44 . . 120.0 ?
    C44 C45 C46 . . 120.0 ?
    C44 C45 C48 . . 121.7(7) ?
    C46 C45 C48 . . 118.3(7) ?
    C47 C46 C45 . . 120.0 ?
    C47 C46 H46 . . 120.0 ?
    C45 C46 H46 . . 120.0 ?
    C46 C47 N9 . . 120.0 ?
    C46 C47 C49 . . 123.5(5) ?
    N9 C47 C49 . . 116.5(5) ?
    C49 N10 C53 . . 120.0 ?
    C49 N10 Zn2 . . 114.0(3) ?
    C53 N10 Zn2 . . 125.7(3) ?
    N10 C49 C50 . . 120.0 ?
    N10 C49 C47 . . 115.7(5) ?
    C50 C49 C47 . . 124.2(5) ?
    C49 C50 C51 . . 120.0 ?
    C49 C50 H50 . . 120.0 ?
    C51 C50 H50 . . 120.0 ?
    C50 C51 C52 . . 120.0 ?
    C50 C51 C54 . . 118.4(7) ?
    C52 C51 C54 . . 121.5(7) ?
    C53 C52 C51 . . 120.0 ?
    C53 C52 H52 . . 120.0 ?
    C51 C52 H52 . . 120.0 ?
    C52 C53 N10 . . 120.0 ?
    C52 C53 H53 . . 120.0 ?
    N10 C53 H53 . . 120.0 ?
    C55 N11 C56 . . 115.6(11) ?
    C55 N11 C57 . . 122.3(10) ?
    C56 N11 C57 . . 122.1(11) ?
    C58 N12 C59 . . 121.0(12) ?
    C58 N12 C60 . . 119.7(13) ?
    C59 N12 C60 . . 119.3(12) ?
    O1 C1 H1A . . 109.5 ?
    O1 C1 H1B . . 109.5 ?
    H1A C1 H1B . . 109.5 ?
    O1 C1 H1C . . 109.5 ?
    H1A C1 H1C . . 109.5 ?
    H1B C1 H1C . . 109.5 ?
    O1 C2 C3 . . 124.2(5) ?
    O1 C2 C7 . . 115.8(5) ?
    C3 C2 C7 . . 120.0 ?
    C2 C3 C4 . . 120.0 ?
    C2 C3 H3A . . 120.0 ?
    C4 C3 H3A . . 120.0 ?
    C5 C4 C3 . . 120.0 ?
    C5 C4 Br1 . . 121.3(3) ?
    C3 C4 Br1 . . 118.7(3) ?
    C4 C5 C6 . . 120.0 ?
    C4 C5 H5 . . 120.0 ?
    C6 C5 H5 . . 120.0 ?
    C5 C6 C7 . . 120.0 ?
    C5 C6 C8 . . 116.6(5) ?
    C7 C6 C8 . . 123.3(5) ?
    O2 C7 C6 . . 123.2(4) ?
    O2 C7 C2 . . 116.8(5) ?
    C6 C7 C2 . . 120.0 ?
    N1 C8 C6 . . 128.3(8) ?
    N1 C8 H8A . . 115.9 ?
    C6 C8 H8A . . 115.9 ?
    N2 C9 N3 . . 119.1(8) ?
    N2 C9 S1 . . 129.3(6) ?
    N3 C9 S1 . . 111.4(7) ?
    C11 C10 C15 . . 120.0 ?
    C11 C10 N3 . . 115.3(14) ?
    C15 C10 N3 . . 124.6(14) ?
    C12 C11 C10 . . 120.0 ?
    C12 C11 H11 . . 120.0 ?
    C10 C11 H11 . . 120.0 ?
    C13 C12 C11 . . 120.0 ?
    C13 C12 H12 . . 120.0 ?
    C11 C12 H12 . . 120.0 ?
    C12 C13 C14 . . 120.0 ?
    C12 C13 H13 . . 120.0 ?
    C14 C13 H13 . . 120.0 ?
    C15 C14 C13 . . 120.0 ?
    C15 C14 H14 . . 120.0 ?
    C13 C14 H14 . . 120.0 ?
    C14 C15 C10 . . 120.0 ?
    C14 C15 H15 . . 120.0 ?
    C10 C15 H15 . . 120.0 ?
    C11' C10' C15' . . 120.0 ?
    C11' C10' N3 . . 117.3(15) ?
    C15' C10' N3 . . 122.7(15) ?
    C12' C11' C10' . . 120.0 ?
    C12' C11' H11' . . 120.0 ?
    C10' C11' H11' . . 120.0 ?
    C11' C12' C13' . . 120.0 ?
    C11' C12' H12' . . 120.0 ?
    C13' C12' H12' . . 120.0 ?
    C14' C13' C12' . . 120.0 ?
    C14' C13' H13' . . 120.0 ?
    C12' C13' H13' . . 120.0 ?
    C15' C14' C13' . . 120.0 ?
    C15' C14' H14' . . 120.0 ?
    C13' C14' H14' . . 120.0 ?
    C14' C15' C10' . . 120.0 ?
    C14' C15' H15' . . 120.0 ?
    C10' C15' H15' . . 120.0 ?
    C18 C21 H21A . . 109.5 ?
    C18 C21 H21B . . 109.5 ?
    H21A C21 H21B . . 109.5 ?
    C18 C21 H21C . . 109.5 ?
    H21A C21 H21C . . 109.5 ?
    H21B C21 H21C . . 109.5 ?
    C24 C27 H27A . . 109.5 ?
    C24 C27 H27B . . 109.5 ?
    H27A C27 H27B . . 109.5 ?
    C24 C27 H27C . . 109.5 ?
    H27A C27 H27C . . 109.5 ?
    H27B C27 H27C . . 109.5 ?
    O3 C28 H28A . . 109.5 ?
    O3 C28 H28B . . 109.5 ?
    H28A C28 H28B . . 109.5 ?
    O3 C28 H28C . . 109.5 ?
    H28A C28 H28C . . 109.5 ?
    H28B C28 H28C . . 109.5 ?
    O3 C29 C30 . . 121.3(7) ?
    O3 C29 C34 . . 118.7(7) ?
    C30 C29 C34 . . 120.0 ?
    C29 C30 C31 . . 120.0 ?
    C29 C30 H30 . . 120.0 ?
    C31 C30 H30 . . 120.0 ?
    C32 C31 C30 . . 120.0 ?
    C32 C31 Br2 . . 118.7(6) ?
    C30 C31 Br2 . . 121.3(6) ?
    C31 C32 C33 . . 120.0 ?
    C31 C32 H32 . . 120.0 ?
    C33 C32 H32 . . 120.0 ?
    C34 C33 C32 . . 120.0 ?
    C34 C33 C35 . . 126.8(8) ?
    C32 C33 C35 . . 113.2(8) ?
    O4 C34 C33 . . 123.9(7) ?
    O4 C34 C29 . . 115.9(7) ?
    C33 C34 C29 . . 120.0 ?
    N6 C35 C33 . . 120.5(12) ?
    N6 C35 H35 . . 119.7 ?
    C33 C35 H35 . . 119.7 ?
    N8 C36 N7 . . 117.3(11) ?
    N8 C36 S2 . . 116.2(8) ?
    N7 C36 S2 . . 126.3(10) ?
    C38 C37 C42 . . 120.0 ?
    C38 C37 N8 . . 116.8(7) ?
    C42 C37 N8 . . 123.0(7) ?
    C39 C38 C37 . . 120.0 ?
    C39 C38 H38 . . 120.0 ?
    C37 C38 H38 . . 120.0 ?
    C38 C39 C40 . . 120.0 ?
    C38 C39 H39 . . 120.0 ?
    C40 C39 H39 . . 120.0 ?
    C41 C40 C39 . . 120.0 ?
    C41 C40 H40 . . 120.0 ?
    C39 C40 H40 . . 120.0 ?
    C40 C41 C42 . . 120.0 ?
    C40 C41 H41 . . 120.0 ?
    C42 C41 H41 . . 120.0 ?
    C41 C42 C37 . . 120.0 ?
    C41 C42 H42 . . 120.0 ?
    C37 C42 H42 . . 120.0 ?
    C45 C48 H48A . . 109.5 ?
    C45 C48 H48B . . 109.5 ?
    H48A C48 H48B . . 109.5 ?
    C45 C48 H48C . . 109.5 ?
    H48A C48 H48C . . 109.5 ?
    H48B C48 H48C . . 109.5 ?
    C51 C54 H54A . . 109.5 ?
    C51 C54 H54B . . 109.5 ?
    H54A C54 H54B . . 109.5 ?
    C51 C54 H54C . . 109.5 ?
    H54A C54 H54C . . 109.5 ?
    H54B C54 H54C . . 109.5 ?
    O5 C55 N11 . . 125.5(10) ?
    O5 C55 H55 . . 117.3 ?
    N11 C55 H55 . . 117.3 ?
    N11 C56 H56A . . 109.5 ?
    N11 C56 H56B . . 109.5 ?
    H56A C56 H56B . . 109.5 ?
    N11 C56 H56C . . 109.5 ?
    H56A C56 H56C . . 109.5 ?
    H56B C56 H56C . . 109.5 ?
    N11 C57 H57A . . 109.5 ?
    N11 C57 H57B . . 109.5 ?
    H57A C57 H57B . . 109.5 ?
    N11 C57 H57C . . 109.5 ?
    H57A C57 H57C . . 109.5 ?
    H57B C57 H57C . . 109.5 ?
    O6 C58 N12 . . 120.6(13) ?
    O6 C58 H58 . . 119.7 ?
    N12 C58 H58 . . 119.7 ?
    N12 C59 H59A . . 109.5 ?
    N12 C59 H59B . . 109.5 ?
    H59A C59 H59B . . 109.5 ?
    N12 C59 H59C . . 109.5 ?
    H59A C59 H59C . . 109.5 ?
    H59B C59 H59C . . 109.5 ?
    N12 C60 H60A . . 109.5 ?
    N12 C60 H60B . . 109.5 ?
    H60A C60 H60B . . 109.5 ?
    N12 C60 H60C . . 109.5 ?
    H60A C60 H60C . . 109.5 ?
    H60B C60 H60C . . 109.5 ?
loop_
    _geom_torsion_atom_site_label_1
    _geom_torsion_atom_site_label_2
    _geom_torsion_atom_site_label_3
    _geom_torsion_atom_site_label_4
    _geom_torsion_site_symmetry_1
    _geom_torsion_site_symmetry_2
    _geom_torsion_site_symmetry_3
    _geom_torsion_site_symmetry_4
    _geom_torsion
    _geom_torsion_publ_flag
    O2 Zn1 S1 C9 . . . . -80.2(4) ?
    N4 Zn1 S1 C9 . . . . 95.2(3) ?
    N1 Zn1 S1 C9 . . . . -7.9(3) ?
    N5 Zn1 S1 C9 . . . . 174.3(3) ?
    O4 Zn2 S2 C36 . . . . 77.1(8) ?
    N6 Zn2 S2 C36 . . . . 7.2(5) ?
    N9 Zn2 S2 C36 . . . . -97.5(4) ?
    N10 Zn2 S2 C36 . . . . -176.2(4) ?
    N4 Zn1 O2 C7 . . . . -75.8(7) ?
    N1 Zn1 O2 C7 . . . . 29.0(7) ?
    N5 Zn1 O2 C7 . . . . -154.4(7) ?
    S1 Zn1 O2 C7 . . . . 99.7(7) ?
    N6 Zn2 O4 C34 . . . . -23.1(10) ?
    N9 Zn2 O4 C34 . . . . 83.4(10) ?
    N10 Zn2 O4 C34 . . . . 161.8(10) ?
    S2 Zn2 O4 C34 . . . . -91.4(12) ?
    O2 Zn1 N1 C8 . . . . -21.4(8) ?
    N4 Zn1 N1 C8 . . . . 81.7(8) ?
    S1 Zn1 N1 C8 . . . . -171.2(8) ?
    O2 Zn1 N1 N2 . . . . 159.4(6) ?
    N4 Zn1 N1 N2 . . . . -97.6(6) ?
    S1 Zn1 N1 N2 . . . . 9.5(6) ?
    C8 N1 N2 C9 . . . . 174.4(9) ?
    Zn1 N1 N2 C9 . . . . -6.2(9) ?
    O2 Zn1 N4 C16 . . . . 88.1(4) ?
    N1 Zn1 N4 C16 . . . . -3.1(4) ?
    N5 Zn1 N4 C16 . . . . 179.3(4) ?
    S1 Zn1 N4 C16 . . . . -89.4(3) ?
    O2 Zn1 N4 C20 . . . . -92.8(3) ?
    N1 Zn1 N4 C20 . . . . 176.0(3) ?
    N5 Zn1 N4 C20 . . . . -1.6(3) ?
    S1 Zn1 N4 C20 . . . . 89.7(3) ?
    C20 N4 C16 C17 . . . . 0.0 ?
    Zn1 N4 C16 C17 . . . . 179.1(4) ?
    N4 C16 C17 C18 . . . . 0.0 ?
    C16 C17 C18 C19 . . . . 0.0 ?
    C16 C17 C18 C21 . . . . -174.2(9) ?
    C17 C18 C19 C20 . . . . 0.0 ?
    C21 C18 C19 C20 . . . . 174.1(9) ?
    C18 C19 C20 N4 . . . . 0.0 ?
    C18 C19 C20 C22 . . . . -178.4(6) ?
    C16 N4 C20 C19 . . . . 0.0 ?
    Zn1 N4 C20 C19 . . . . -179.2(4) ?
    C16 N4 C20 C22 . . . . 178.5(6) ?
    Zn1 N4 C20 C22 . . . . -0.7(5) ?
    O2 Zn1 N5 C22 . . . . 106.4(3) ?
    N4 Zn1 N5 C22 . . . . 3.7(3) ?
    S1 Zn1 N5 C22 . . . . -104.2(3) ?
    O2 Zn1 N5 C26 . . . . -81.3(4) ?
    N4 Zn1 N5 C26 . . . . 176.0(4) ?
    S1 Zn1 N5 C26 . . . . 68.2(3) ?
    C26 N5 C22 C23 . . . . 0.0 ?
    Zn1 N5 C22 C23 . . . . 172.8(4) ?
    C26 N5 C22 C20 . . . . -178.2(5) ?
    Zn1 N5 C22 C20 . . . . -5.3(5) ?
    C19 C20 C22 C23 . . . . 4.4(6) ?
    N4 C20 C22 C23 . . . . -174.0(4) ?
    C19 C20 C22 N5 . . . . -177.5(3) ?
    N4 C20 C22 N5 . . . . 4.1(6) ?
    N5 C22 C23 C24 . . . . 0.0 ?
    C20 C22 C23 C24 . . . . 178.0(6) ?
    C22 C23 C24 C25 . . . . 0.0 ?
    C22 C23 C24 C27 . . . . 179.9(10) ?
    C23 C24 C25 C26 . . . . 0.0 ?
    C27 C24 C25 C26 . . . . -179.9(10) ?
    C24 C25 C26 N5 . . . . 0.0 ?
    C22 N5 C26 C25 . . . . 0.0 ?
    Zn1 N5 C26 C25 . . . . -171.9(4) ?
    O4 Zn2 N6 C35 . . . . 23.3(12) ?
    N9 Zn2 N6 C35 . . . . -75.4(11) ?
    S2 Zn2 N6 C35 . . . . 176.5(11) ?
    O4 Zn2 N6 N7 . . . . -167.5(10) ?
    N9 Zn2 N6 N7 . . . . 93.9(9) ?
    S2 Zn2 N6 N7 . . . . -14.3(9) ?
    C35 N6 N7 C36 . . . . -173.2(11) ?
    Zn2 N6 N7 C36 . . . . 16.0(13) ?
    O4 Zn2 N9 C43 . . . . -88.2(5) ?
    N6 Zn2 N9 C43 . . . . 2.5(5) ?
    N10 Zn2 N9 C43 . . . . 179.8(4) ?
    S2 Zn2 N9 C43 . . . . 89.2(4) ?
    O4 Zn2 N9 C47 . . . . 97.4(5) ?
    N6 Zn2 N9 C47 . . . . -171.9(4) ?
    N10 Zn2 N9 C47 . . . . 5.4(4) ?
    S2 Zn2 N9 C47 . . . . -85.2(4) ?
    C47 N9 C43 C44 . . . . 0.0 ?
    Zn2 N9 C43 C44 . . . . -174.1(5) ?
    N9 C43 C44 C45 . . . . 0.0 ?
    C43 C44 C45 C46 . . . . 0.0 ?
    C43 C44 C45 C48 . . . . 179.1(9) ?
    C44 C45 C46 C47 . . . . 0.0 ?
    C48 C45 C46 C47 . . . . -179.1(8) ?
    C45 C46 C47 N9 . . . . 0.0 ?
    C45 C46 C47 C49 . . . . 177.6(7) ?
    C43 N9 C47 C46 . . . . 0.0 ?
    Zn2 N9 C47 C46 . . . . 174.6(4) ?
    C43 N9 C47 C49 . . . . -177.8(6) ?
    Zn2 N9 C47 C49 . . . . -3.2(6) ?
    O4 Zn2 N10 C49 . . . . -105.2(5) ?
    N9 Zn2 N10 C49 . . . . -6.9(4) ?
    S2 Zn2 N10 C49 . . . . 102.3(3) ?
    O4 Zn2 N10 C53 . . . . 80.4(5) ?
    N9 Zn2 N10 C53 . . . . 178.7(4) ?
    S2 Zn2 N10 C53 . . . . -72.2(4) ?
    C53 N10 C49 C50 . . . . 0.0 ?
    Zn2 N10 C49 C50 . . . . -174.8(4) ?
    C53 N10 C49 C47 . . . . -177.8(6) ?
    Zn2 N10 C49 C47 . . . . 7.5(6) ?
    C46 C47 C49 N10 . . . . 179.3(4) ?
    N9 C47 C49 N10 . . . . -3.0(7) ?
    C46 C47 C49 C50 . . . . 1.7(8) ?
    N9 C47 C49 C50 . . . . 179.4(4) ?
    N10 C49 C50 C51 . . . . 0.0 ?
    C47 C49 C50 C51 . . . . 177.6(7) ?
    C49 C50 C51 C52 . . . . 0.0 ?
    C49 C50 C51 C54 . . . . 176.8(9) ?
    C50 C51 C52 C53 . . . . 0.0 ?
    C54 C51 C52 C53 . . . . -176.7(9) ?
    C51 C52 C53 N10 . . . . 0.0 ?
    C49 N10 C53 C52 . . . . 0.0 ?
    Zn2 N10 C53 C52 . . . . 174.1(5) ?
    C1 O1 C2 C3 . . . . 13.5(13) ?
    C1 O1 C2 C7 . . . . -169.2(8) ?
    O1 C2 C3 C4 . . . . 177.1(8) ?
    C7 C2 C3 C4 . . . . 0.0 ?
    C2 C3 C4 C5 . . . . 0.0 ?
    C2 C3 C4 Br1 . . . . 178.8(5) ?
    C3 C4 C5 C6 . . . . 0.0 ?
    Br1 C4 C5 C6 . . . . -178.8(5) ?
    C4 C5 C6 C7 . . . . 0.0 ?
    C4 C5 C6 C8 . . . . -176.4(7) ?
    Zn1 O2 C7 C6 . . . . -22.1(9) ?
    Zn1 O2 C7 C2 . . . . 158.2(5) ?
    C5 C6 C7 O2 . . . . -179.7(7) ?
    C8 C6 C7 O2 . . . . -3.5(9) ?
    C5 C6 C7 C2 . . . . 0.0 ?
    C8 C6 C7 C2 . . . . 176.2(7) ?
    O1 C2 C7 O2 . . . . 2.3(8) ?
    C3 C2 C7 O2 . . . . 179.7(7) ?
    O1 C2 C7 C6 . . . . -177.4(8) ?
    C3 C2 C7 C6 . . . . 0.0 ?
    N2 N1 C8 C6 . . . . -173.8(8) ?
    Zn1 N1 C8 C6 . . . . 6.9(14) ?
    C5 C6 C8 N1 . . . . -172.7(9) ?
    C7 C6 C8 N1 . . . . 11.0(13) ?
    N1 N2 C9 N3 . . . . -178.5(7) ?
    N1 N2 C9 S1 . . . . -3.7(12) ?
    C10' N3 C9 N2 . . . . 15.3(17) ?
    C10 N3 C9 N2 . . . . 19.6(17) ?
    C10' N3 C9 S1 . . . . -160.3(12) ?
    C10 N3 C9 S1 . . . . -156.0(12) ?
    Zn1 S1 C9 N2 . . . . 9.6(9) ?
    Zn1 S1 C9 N3 . . . . -175.2(6) ?
    C9 N3 C10 C11 . . . . -175.4(13) ?
    C15 C10 C11 C12 . . . . 0.0 ?
    N3 C10 C11 C12 . . . . -176.7(17) ?
    C10 C11 C12 C13 . . . . 0.0 ?
    C11 C12 C13 C14 . . . . 0.0 ?
    C12 C13 C14 C15 . . . . 0.0 ?
    C13 C14 C15 C10 . . . . 0.0 ?
    C11 C10 C15 C14 . . . . 0.0 ?
    N3 C10 C15 C14 . . . . 176.3(19) ?
    C9 N3 C10' C11' . . . . 171.4(12) ?
    C15' C10' C11' C12' . . . . 0.0 ?
    N3 C10' C11' C12' . . . . -179.5(17) ?
    C10' C11' C12' C13' . . . . 0.0 ?
    C11' C12' C13' C14' . . . . 0.0 ?
    C12' C13' C14' C15' . . . . 0.0 ?
    C13' C14' C15' C10' . . . . 0.0 ?
    C11' C10' C15' C14' . . . . 0.0 ?
    N3 C10' C15' C14' . . . . 179.4(18) ?
    C28 O3 C29 C30 . . . . -12.1(17) ?
    C28 O3 C29 C34 . . . . 168.7(14) ?
    O3 C29 C30 C31 . . . . -179.2(9) ?
    C34 C29 C30 C31 . . . . 0.0 ?
    C29 C30 C31 C32 . . . . 0.0 ?
    C29 C30 C31 Br2 . . . . -179.6(6) ?
    C30 C31 C32 C33 . . . . 0.0 ?
    Br2 C31 C32 C33 . . . . 179.6(6) ?
    C31 C32 C33 C34 . . . . 0.0 ?
    C31 C32 C33 C35 . . . . 177.5(9) ?
    Zn2 O4 C34 C33 . . . . 12.8(14) ?
    Zn2 O4 C34 C29 . . . . -162.2(7) ?
    C32 C33 C34 O4 . . . . -174.8(10) ?
    C35 C33 C34 O4 . . . . 8.0(12) ?
    C32 C33 C34 C29 . . . . 0.0 ?
    C35 C33 C34 C29 . . . . -177.1(10) ?
    O3 C29 C34 O4 . . . . -5.5(10) ?
    C30 C29 C34 O4 . . . . 175.2(9) ?
    O3 C29 C34 C33 . . . . 179.2(9) ?
    C30 C29 C34 C33 . . . . 0.0 ?
    N7 N6 C35 C33 . . . . 176.1(10) ?
    Zn2 N6 C35 C33 . . . . -13.5(18) ?
    C34 C33 C35 N6 . . . . -6.9(16) ?
    C32 C33 C35 N6 . . . . 175.8(10) ?
    C37 N8 C36 N7 . . . . -24.5(17) ?
    C37 N8 C36 S2 . . . . 160.5(9) ?
    N6 N7 C36 N8 . . . . 178.0(9) ?
    N6 N7 C36 S2 . . . . -7.6(15) ?
    Zn2 S2 C36 N8 . . . . 172.4(8) ?
    Zn2 S2 C36 N7 . . . . -2.1(11) ?
    C36 N8 C37 C38 . . . . -173.7(10) ?
    C36 N8 C37 C42 . . . . 1.4(15) ?
    C42 C37 C38 C39 . . . . 0.0 ?
    N8 C37 C38 C39 . . . . 175.2(7) ?
    C37 C38 C39 C40 . . . . 0.0 ?
    C38 C39 C40 C41 . . . . 0.0 ?
    C39 C40 C41 C42 . . . . 0.0 ?
    C40 C41 C42 C37 . . . . 0.0 ?
    C38 C37 C42 C41 . . . . 0.0 ?
    N8 C37 C42 C41 . . . . -174.9(8) ?
    C56 N11 C55 O5 . . . . -0.1(4) ?
    C57 N11 C55 O5 . . . . 179.4(4) ?
    C59 N12 C58 O6 . . . . 0.0(3) ?
    C60 N12 C58 O6 . . . . -179.8(3) ?
loop_
    _geom_hbond_atom_site_label_D
    _geom_hbond_atom_site_label_H
    _geom_hbond_atom_site_label_A
    _geom_hbond_site_symmetry_A
    _geom_hbond_distance_DH
    _geom_hbond_distance_HA
    _geom_hbond_distance_DA
    _geom_hbond_angle_DHA
    N3 H3 O5 . 0.88 2.07 2.950(10)
                                 175
    N8 H8 O6 . 0.88 2.07 2.950(10)
                                 172
