# Supplementary material for: (Anilino{(Z)-2-[(E)-5-bromo-3-meth­oxy-2-oxidobenzyl­idene]hydrazin-1-yl­idene-κ2 O 2,N 2}methane­thiol­ato-κS)(4,4′-di­methyl-2,2′-bipyridine-κ2 N,N′)zinc N,N-dimethyl­formamide monosolvate
Source: Acta Crystallogr Sect E Struct Rep Online. 2012 Jul 18;68(Pt 8):m1089. doi: 10.1107/S1600536812031777 (PMC3414143; doi:10.1107/S1600536812031777)
Supplement: Supplementary file 2 [file e-68-m1089-Isup2.hkl]

# 
# h,k,l, Fc-squared, Fo-squared, sigma(Fo-squared) and status flag 
# 
data_I
_shelx_title '  P21  6722 Friedel pairs, peak 0.91 Br1 and hole 0.96 Br2' 
_shelx_refln_list_code          4 
_shelx_F_calc_maximum      319.29 
_exptl_crystal_F_000      1432.00 
_reflns_d_resolution_high  0.7698 
 
loop_ 
 _symmetry_equiv_pos_as_xyz 
 'x, y, z' 
 '-x, y+1/2, -z' 
 
_cell_length_a    15.2674 
_cell_length_b    12.2422 
_cell_length_c    22.3402 
_cell_angle_alpha  90.000 
_cell_angle_beta  131.425 
_cell_angle_gamma  90.000 
 
_shelx_F_squared_multiplier     1.000 
 
loop_ 
 _refln_index_h 
 _refln_index_k 
 _refln_index_l 
 _refln_F_squared_calc 
 _refln_F_squared_meas 
 _refln_F_squared_sigma 
 _refln_observed_status 
   1 -15   0       57.18      140.05     72.42 o 
   2 -15   0       34.73       55.36     54.71 o 
   3 -15   0       12.09       12.89     62.07 o 
   4 -15   0        6.81       -6.28     66.51 o 
   0 -14   0       61.17       95.41     31.05 o 
   1 -14   0      195.66      230.06     23.84 o 
   2 -14   0      363.02      374.17     34.97 o 
   3 -14   0      108.47       67.50     30.71 o 
   4 -14   0       15.73      -93.92     62.61 o 
   5 -14   0        1.87      -57.63     66.84 o 
   6 -14   0        0.67     -105.46     70.31 o 
   7 -14   0        9.15      -69.98     73.66 o 
   1 -13   0       19.63        2.81     19.56 o 
   2 -13   0       56.60       65.04     21.53 o 
   3 -13   0       86.46       72.93     23.25 o 
   4 -13   0       59.62       15.32     37.88 o 
   5 -13   0       56.82        3.23     34.65 o 
   6 -13   0       12.01      -42.10     28.07 o 
   7 -13   0       30.47        0.36     56.01 o 
   8 -13   0       19.48       13.22     74.85 o 
   0 -12   0      466.76      378.89     35.48 o 
   1 -12   0      260.73      358.99     33.75 o 
   2 -12   0       55.56       79.48     20.22 o 
   3 -12   0       46.02       56.04     24.58 o 
   4 -12   0       64.95      104.23     34.49 o 
   5 -12   0       57.96       43.66     31.15 o 
   6 -12   0      283.83      229.22     36.28 o 
   7 -12   0       11.89       18.71     23.88 o 
   8 -12   0       49.16       64.94     33.96 o 
   9 -12   0       72.40       53.31     36.25 o 
   1 -11   0        1.55       -8.34     15.64 o 
   2 -11   0      552.34      525.44     49.93 o 
   3 -11   0      162.03      141.50     19.32 o 
   4 -11   0      193.41      125.87     31.97 o 
   5 -11   0       98.59       79.57     41.38 o 
   6 -11   0       79.19       50.72     34.57 o 
   7 -11   0      117.87       70.92     23.13 o 
   8 -11   0      139.93      156.79     26.05 o 
   9 -11   0        9.98       77.35     65.97 o 
  10 -11   0       47.05      110.01     39.07 o 
   0 -10   0       41.79       49.68     18.68 o 
   1 -10   0      249.04      417.71     39.97 o 
   2 -10   0      182.27      216.05     16.22 o 
   3 -10   0      368.89      547.60     48.86 o 
   4 -10   0       66.75      -13.37     16.09 o 
   5 -10   0      991.59     1012.52    106.33 o 
   6 -10   0        2.17        4.34     32.71 o 
   7 -10   0      300.50      277.82     25.50 o 
   8 -10   0      297.07      306.86     32.39 o 
   9 -10   0       50.58       51.51     25.52 o 
  10 -10   0       17.23       39.81     36.22 o 
  11 -10   0       13.72       75.94     39.12 o 
   1  -9   0      853.51      892.45     32.55 o 
   2  -9   0      426.26      367.28     17.08 o 
   3  -9   0      389.79      330.02     23.21 o 
   4  -9   0      474.06      502.38     34.82 o 
   5  -9   0      404.39      410.82     53.40 o 
   6  -9   0      487.00      464.31     30.73 o 
   7  -9   0       66.68       92.03     20.96 o 
   8  -9   0       86.60       89.67     23.02 o 
   9  -9   0       38.16       33.85     24.05 o 
  10  -9   0       33.14       65.93     25.99 o 
  11  -9   0       42.93       82.50     29.01 o 
  12  -9   0      149.99      216.79     43.26 o 
   0  -8   0      148.02      146.72     23.58 o 
   1  -8   0      427.38      601.95     27.73 o 
   2  -8   0      107.63      145.52     21.92 o 
   3  -8   0      921.09     1076.88     32.30 o 
   4  -8   0     4357.75     4034.77    134.89 o 
   5  -8   0      245.76      246.26     43.21 o 
   6  -8   0       29.13       63.02     21.97 o 
   7  -8   0       51.04       45.62     18.91 o 
   8  -8   0      434.31      450.58     30.57 o 
   9  -8   0      106.65      122.71     24.59 o 
  10  -8   0      338.83      335.79     31.13 o 
  11  -8   0      181.76      289.35     31.08 o 
  12  -8   0      104.25      113.33     39.81 o 
   1  -7   0     3262.59     3015.45     77.92 o 
   2  -7   0      747.59     1039.74     62.51 o 
   3  -7   0      338.04      282.65     13.73 o 
   4  -7   0      890.46      933.30     39.99 o 
   5  -7   0      156.27      223.20     22.22 o 
   6  -7   0     1705.88     1636.38     69.33 o 
   7  -7   0     1326.83     1374.00     51.26 o 
   8  -7   0       37.78       30.56     23.64 o 
   9  -7   0      745.06      641.94     50.27 o 
  10  -7   0      204.70      196.05     26.66 o 
  11  -7   0      482.01      492.97     35.69 o 
  12  -7   0       48.15       79.36     50.72 o 
  13  -7   0      103.69      222.34     44.31 o 
   0  -6   0    22573.99    22198.17    918.47 o 
   1  -6   0     8002.59     7822.21    253.15 o 
   2  -6   0        6.01       -3.29     14.21 o 
   3  -6   0      933.68      856.60     34.46 o 
   4  -6   0       36.23        3.18      8.59 o 
   5  -6   0      327.65      291.90     18.58 o 
   6  -6   0      819.63      709.24     30.48 o 
   7  -6   0     2881.39     3112.67    136.55 o 
   8  -6   0     1129.66     1189.88     53.47 o 
   9  -6   0      151.03       97.99     21.64 o 
  10  -6   0      213.95      209.80     26.26 o 
  11  -6   0      393.45      318.09     30.67 o 
  12  -6   0       96.92      140.11     38.69 o 
  13  -6   0      222.85      355.91     58.39 o 
   1  -5   0      596.21      474.24     34.60 o 
   2  -5   0     9441.71     8168.51    268.96 o 
   3  -5   0    11728.84    11941.21    395.81 o 
   4  -5   0     1602.71     1447.67     40.56 o 
   5  -5   0     6914.02     6592.48    292.37 o 
   6  -5   0      143.70      276.85     21.55 o 
   7  -5   0       92.65       93.87     14.33 o 
   8  -5   0     1395.61     1324.08     51.61 o 
   9  -5   0      586.66      566.09     35.82 o 
  10  -5   0     3306.87     3119.85    118.77 o 
  11  -5   0      453.38      460.88     33.33 o 
  12  -5   0      217.63      286.92     41.70 o 
  13  -5   0      174.45      248.66     43.97 o 
  14  -5   0       37.38      117.58     43.28 o 
   0  -4   0      338.18      370.50     42.95 o 
   1  -4   0     6882.48     6710.70    231.68 o 
   2  -4   0      239.21      235.50     10.21 o 
   3  -4   0     2059.95     1930.24     60.17 o 
   4  -4   0     2455.02     2617.03     70.78 o 
   5  -4   0     6145.63     5640.55    161.16 o 
   6  -4   0      217.73      203.53     13.48 o 
   7  -4   0     4154.00     3578.20     93.90 o 
   8  -4   0     2617.82     2407.54     87.86 o 
   9  -4   0       37.25       52.13     19.71 o 
  10  -4   0      174.26      192.94     24.41 o 
  11  -4   0       35.11       26.20     31.14 o 
  12  -4   0      821.14      805.09     71.39 o 
  13  -4   0      176.98      203.75     42.14 o 
  14  -4   0       14.48       85.35     48.10 o 
   1  -3   0     4913.37     4668.13    128.50 o 
   2  -3   0      216.76      389.82     19.81 o 
   3  -3   0     2680.91     3308.72     72.08 o 
   4  -3   0       18.45      151.21     10.98 o 
   5  -3   0       35.38       32.32      7.98 o 
   6  -3   0    14633.68    14966.11    445.39 o 
   7  -3   0     8089.09     7935.98    237.35 o 
   8  -3   0       45.04       56.37     14.66 o 
   9  -3   0      177.21      179.32     21.94 o 
  10  -3   0      473.84      432.25     40.69 o 
  11  -3   0       38.09       73.48     31.60 o 
  12  -3   0      289.89      297.13     44.52 o 
  13  -3   0      122.42      178.16     39.60 o 
  14  -3   0      825.09     1078.40     97.77 o 
   1  -2   0      301.71      364.74     12.99 o 
   2  -2   0      105.46       77.79      4.23 o 
   3  -2   0     6912.43     7043.03    150.33 o 
   4  -2   0    16990.43    16281.84    404.26 o 
   5  -2   0      110.47      139.23      9.26 o 
   6  -2   0     1585.21     1382.06     37.88 o 
   7  -2   0       84.48       51.94     10.63 o 
   8  -2   0     1872.40     2013.93     53.31 o 
   9  -2   0     3703.33     3584.48    100.38 o 
  10  -2   0        7.13       34.99     27.02 o 
  11  -2   0     1098.16     1167.44     80.54 o 
  12  -2   0      150.30      196.23     83.14 o 
  13  -2   0        0.95       57.60     36.53 o 
  14  -2   0        9.12       90.55     49.45 o 
   1  -1   0     7077.10     3737.51    409.10 o 
   2  -1   0      557.65      596.10     15.18 o 
   3  -1   0    12621.01    12069.39    257.29 o 
   4  -1   0       83.04      149.99      6.82 o 
   5  -1   0     3702.11     3364.88     77.64 o 
   6  -1   0      690.45      526.69     18.83 o 
   7  -1   0     7677.61     7522.38    197.26 o 
   8  -1   0      298.77      344.10     17.18 o 
   9  -1   0     2059.01     2216.76    100.29 o 
  10  -1   0     3544.68     3899.17    134.38 o 
  11  -1   0      208.22      202.09     34.58 o 
  12  -1   0       18.97       83.18     33.70 o 
  13  -1   0      116.69      204.35     46.96 o 
  14  -1   0      171.91      250.98     76.21 o 
   2   0   0     5796.53     5124.08    115.35 o 
   3   0   0     3441.63     4252.67    100.79 o 
   4   0   0     5147.11     5358.99    127.30 o 
   5   0   0     7020.36     6612.41    170.81 o 
   6   0   0     2453.30     2612.20     66.77 o 
   7   0   0     5416.54     5077.48    133.34 o 
   8   0   0     8481.31     8138.22    211.02 o 
   9   0   0       21.14        7.82     15.32 o 
  10   0   0      309.25      495.21     43.91 o 
  11   0   0        3.86       43.05     29.57 o 
  12   0   0      352.51      332.52     40.84 o 
  13   0   0     1907.22     1936.25    202.74 o 
  14   0   0        7.48      121.44     40.03 o 
   1   1   0     7076.96     3169.80    242.76 o 
   2   1   0      558.66      596.00     14.23 o 
   3   1   0    12619.25    11799.30    245.84 o 
   4   1   0       82.93      141.16      8.02 o 
   5   1   0     3700.94     3364.90     75.43 o 
   6   1   0      690.79      527.87     21.65 o 
   7   1   0     7677.99     7685.48    197.52 o 
   8   1   0      298.70      322.76     17.70 o 
   9   1   0     2059.32     2131.39     60.10 o 
  10   1   0     3544.85     3705.26    120.52 o 
  11   1   0      208.57      221.30     39.53 o 
  12   1   0       18.90       88.39     52.49 o 
  13   1   0      116.52      248.16     72.96 o 
  14   1   0      171.80      311.06     80.38 o 
   1   2   0      302.30      354.91     33.31 o 
   2   2   0      104.96       70.06      3.56 o 
   3   2   0     6913.41     6844.07    143.67 o 
   4   2   0    16987.90    16484.23    338.73 o 
   5   2   0      110.38      125.39      8.05 o 
   6   2   0     1585.37     1346.07     38.14 o 
   7   2   0       84.14       58.79     10.76 o 
   8   2   0     1872.50     2011.57     58.80 o 
   9   2   0     3703.77     3680.89     94.08 o 
  10   2   0        7.15       39.67     24.77 o 
  11   2   0     1098.22     1261.58     84.28 o 
  12   2   0      150.27      294.53     49.45 o 
  13   2   0        0.94       91.84     36.67 o 
  14   2   0        9.10       83.30     51.78 o 
   1   3   0     4914.54     4730.73    128.47 o 
   2   3   0      217.43      356.66     13.85 o 
   3   3   0     2681.19     3234.22     68.54 o 
   4   3   0       18.18      149.12      9.31 o 
   5   3   0       35.24       31.99      6.71 o 
   6   3   0    14635.81    14979.52    359.45 o 
   7   3   0     8088.43     7814.14    191.09 o 
   8   3   0       44.92       45.70     12.04 o 
   9   3   0      178.08      214.13     15.98 o 
  10   3   0      474.10      519.29     33.82 o 
  11   3   0       38.09       41.01     26.08 o 
  12   3   0      290.04      433.79     49.24 o 
  13   3   0      122.51      136.06     49.29 o 
  14   3   0      825.24     1007.78    103.02 o 
   1   4   0     6882.36     6490.78    209.34 o 
   2   4   0      239.52      267.30     12.13 o 
   3   4   0     2059.73     1904.26     49.61 o 
   4   4   0     2455.67     2543.46     58.59 o 
   5   4   0     6146.79     5877.53    129.85 o 
   6   4   0      217.55      206.84     12.01 o 
   7   4   0     4153.76     3516.93     89.10 o 
   8   4   0     2617.53     2399.63     64.18 o 
   9   4   0       37.25       59.98     14.97 o 
  10   4   0      174.18      235.97     31.66 o 
  11   4   0       35.07       42.98     34.56 o 
  12   4   0      821.04      902.71     71.66 o 
  13   4   0      177.19      189.90     52.54 o 
  14   4   0       14.50       78.65     51.89 o 
   1   5   0      595.56      461.47     29.31 o 
   2   5   0     9440.76     8214.69    224.06 o 
   3   5   0    11728.40    11830.37    283.03 o 
   4   5   0     1602.13     1401.10     48.66 o 
   5   5   0     6914.76     6619.46    174.48 o 
   6   5   0      143.45      353.63     29.52 o 
   7   5   0       92.76      112.35     12.06 o 
   8   5   0     1396.74     1374.75     43.77 o 
   9   5   0      586.95      603.97     47.05 o 
  10   5   0     3306.45     3439.28    121.24 o 
  11   5   0      453.03      438.75     42.40 o 
  12   5   0      217.45      221.77     44.27 o 
  13   5   0      174.44      185.78     54.60 o 
  14   5   0       37.34       99.88     53.95 o 
   1   6   0     8002.16     7488.77    382.46 o 
   2   6   0        5.97        7.68      6.86 o 
   3   6   0      932.93      828.56     25.85 o 
   4   6   0       36.48        1.65      8.25 o 
   5   6   0      327.30      297.49     15.10 o 
   6   6   0      819.40      721.73     28.55 o 
   7   6   0     2881.23     3146.28     88.64 o 
   8   6   0     1129.37     1272.64     37.53 o 
   9   6   0      151.04       90.39     18.15 o 
  10   6   0      213.94      226.34     28.82 o 
  11   6   0      393.10      308.10     46.12 o 
  12   6   0       96.87      113.41     43.42 o 
  13   6   0      222.91      347.63     63.70 o 
   1   7   0     3264.17     2765.95    150.32 o 
   2   7   0      747.32      964.33    117.59 o 
   3   7   0      337.85      298.25     13.61 o 
   4   7   0      890.54      830.03     29.02 o 
   5   7   0      156.22      258.91     19.59 o 
   6   7   0     1705.55     1625.45     50.38 o 
   7   7   0     1326.06     1506.69     47.44 o 
   8   7   0       38.23       39.37     15.30 o 
   9   7   0      745.08      884.03     53.19 o 
  10   7   0      204.42      213.77     31.87 o 
  11   7   0      482.32      459.57     56.44 o 
  12   7   0       48.33       31.24     55.46 o 
  13   7   0      103.78      131.36     64.40 o 
   0   8   0      148.11      132.80     19.66 o 
   1   8   0      427.40      555.86     41.59 o 
   2   8   0      107.68      127.14     20.42 o 
   3   8   0      921.23     1015.55     63.26 o 
   4   8   0     4357.70     3966.92    105.89 o 
   5   8   0      245.55      281.58     22.59 o 
   6   8   0       29.36       59.81     13.08 o 
   7   8   0       50.96       55.45     14.53 o 
   8   8   0      434.36      430.62     23.67 o 
   9   8   0      106.61       88.04     24.08 o 
  10   8   0      338.78      381.32     37.97 o 
  11   8   0      182.05      213.68     45.13 o 
  12   8   0      104.56       76.85     43.99 o 
   1   9   0      853.53      822.45     55.75 o 
   2   9   0      426.21      380.41     35.62 o 
   3   9   0      389.82      405.65     54.27 o 
   4   9   0      474.28      517.14     42.56 o 
   5   9   0      404.49      471.10     25.57 o 
   6   9   0      486.81      516.08     24.76 o 
   7   9   0       66.65      116.82     19.03 o 
   8   9   0       86.59       73.42     19.52 o 
   9   9   0       37.93        8.45     23.53 o 
  10   9   0       33.19       11.88     43.29 o 
  11   9   0       42.90     -113.91     75.94 o 
  12   9   0      149.92      -39.43     89.59 o 
   0  10   0       41.34       46.85     47.77 o 
   1  10   0      248.97      262.41     39.54 o 
   2  10   0      182.26      203.20     27.30 o 
   3  10   0      368.69      539.93    141.21 o 
   4  10   0       66.63       11.64     31.40 o 
   5  10   0      991.85     1113.15     76.35 o 
   6  10   0        2.20       40.64     21.49 o 
   7  10   0      300.55      287.34     32.99 o 
   8  10   0      296.89      323.99     34.86 o 
   9  10   0       50.49       31.81     32.99 o 
  10  10   0       17.24       35.36     72.63 o 
  11  10   0       13.72      -69.44     81.14 o 
   1  11   0        1.54       -6.90     22.50 o 
   2  11   0      552.23      530.41     93.43 o 
   3  11   0      162.02      134.32     21.04 o 
   4  11   0      193.39      143.62     19.36 o 
   5  11   0       98.75      120.93     22.32 o 
   6  11   0       79.24       98.25     24.35 o 
   7  11   0      117.86       63.81     27.87 o 
   8  11   0      139.80      113.97     39.55 o 
   9  11   0        9.94      -57.38     81.95 o 
  10  11   0       47.07       25.33    153.01 o 
   0  12   0      466.53      394.24     37.88 o 
   1  12   0      260.69      312.99     23.17 o 
   2  12   0       55.59       74.95     21.42 o 
   3  12   0       46.05       59.30     23.30 o 
   4  12   0       65.15       76.68     19.84 o 
   5  12   0       58.05       60.33     26.75 o 
   6  12   0      283.83      303.45     29.96 o 
   7  12   0       11.85       24.31     28.75 o 
   8  12   0       49.16       16.99     32.25 o 
   9  12   0       72.45       46.81     52.81 o 
   1  13   0       19.66       15.52     21.66 o 
   2  13   0       56.66       43.88     18.84 o 
   3  13   0       86.52       89.01     25.23 o 
   4  13   0       59.64        9.50     25.71 o 
   5  13   0       56.86       66.56     23.31 o 
   6  13   0       12.01       -4.16     26.42 o 
   7  13   0       30.42       53.68     30.59 o 
   8  13   0       19.44       10.07     33.62 o 
   0  14   0       61.23       51.81     29.65 o 
   1  14   0      195.71      210.67     23.19 o 
   2  14   0      363.00      385.17     28.59 o 
   3  14   0      108.42      111.86     22.29 o 
   4  14   0       15.71       38.30     27.92 o 
   5  14   0        1.87       25.70     25.77 o 
   6  14   0        0.67        0.32     28.51 o 
   7  14   0        9.13       51.74     32.14 o 
   1  15   0       57.15       71.73     22.94 o 
   2  15   0       34.70       50.23     22.64 o 
   3  15   0       12.08       18.51     23.14 o 
   4  15   0        6.81       38.60     30.02 o 
  -5 -15   1      243.13      218.28     76.70 o 
  -4 -15   1      111.58       79.19     66.30 o 
  -3 -15   1        0.62       -8.45     57.63 o 
  -2 -15   1      150.90      168.67     43.38 o 
  -1 -15   1      400.07      402.79     46.57 o 
   0 -15   1      128.80      267.25     51.02 o 
   1 -15   1       16.14      101.18     52.32 o 
   2 -15   1       85.49       87.20     58.71 o 
   3 -15   1      201.86      210.81     69.01 o 
   4 -15   1      158.02      214.71     75.72 o 
  -7 -14   1       16.24      -20.69     72.26 o 
  -6 -14   1       12.67      -54.06     68.57 o 
  -5 -14   1       13.76      -19.93     66.30 o 
  -4 -14   1       52.29        5.58     36.90 o 
  -3 -14   1      114.13      125.59     27.38 o 
  -2 -14   1      235.14      228.93     27.43 o 
  -1 -14   1        6.20       18.96     28.55 o 
   0 -14   1      259.50      304.93     46.72 o 
   1 -14   1      651.07      695.39     74.03 o 
   2 -14   1      312.96      289.64     33.54 o 
   3 -14   1       55.95       43.22     61.21 o 
   4 -14   1        7.48      -81.46     63.91 o 
   5 -14   1        5.76        5.31     71.28 o 
   6 -14   1       64.69       85.25     78.00 o 
  -9 -13   1      254.61      231.99     67.38 o 
  -8 -13   1      135.81       77.96     35.00 o 
  -7 -13   1       91.28       40.62     31.93 o 
  -6 -13   1       11.94      -31.01     23.80 o 
  -5 -13   1       60.25       23.97     30.55 o 
  -4 -13   1      122.00       78.80     23.00 o 
  -3 -13   1       55.24       32.59     22.67 o 
  -2 -13   1      264.70      297.86     30.80 o 
  -1 -13   1      553.45      579.80     31.60 o 
   0 -13   1      246.06      303.55     26.97 o 
   1 -13   1       57.51      102.51     25.21 o 
   2 -13   1       50.88       56.94     19.02 o 
   3 -13   1      783.89      702.13     77.89 o 
   4 -13   1      216.96      158.23     36.17 o 
   5 -13   1        2.00      -55.79     67.06 o 
   6 -13   1       21.11      -16.68     69.44 o 
   7 -13   1       36.81      -33.04     72.80 o 
   8 -13   1       73.76       63.91     75.50 o 
 -10 -12   1       71.98      124.85     39.58 o 
  -9 -12   1       41.99       89.86     36.12 o 
  -8 -12   1      109.36      164.35     27.40 o 
  -7 -12   1      485.77      425.16     32.16 o 
  -6 -12   1      407.34      318.99     44.19 o 
  -5 -12   1        3.50      -31.92     41.74 o 
  -4 -12   1     1158.04     1109.50     50.57 o 
  -3 -12   1      962.86     1020.75     48.19 o 
  -2 -12   1      133.97       89.83     20.46 o 
  -1 -12   1       17.24       19.11     18.23 o 
   0 -12   1      652.63      726.99     33.52 o 
   1 -12   1      584.43      656.30     32.18 o 
   2 -12   1      512.30      517.03     35.15 o 
   3 -12   1      222.78      214.01     21.22 o 
   4 -12   1      632.55      600.65     34.30 o 
   5 -12   1      411.90      361.73     27.55 o 
   6 -12   1      106.82       51.47     22.64 o 
   7 -12   1       10.57      -22.49     55.36 o 
   8 -12   1       48.96       76.42     34.22 o 
   9 -12   1      173.46      231.21     40.20 o 
 -11 -11   1       46.77       44.07     39.47 o 
 -10 -11   1       30.96       73.36     37.24 o 
  -9 -11   1      106.86      130.83     27.65 o 
  -8 -11   1      124.77      107.94     25.47 o 
  -7 -11   1       37.30       63.44     22.22 o 
  -6 -11   1      777.71      790.36     49.95 o 
  -5 -11   1     2728.70     2544.84    100.96 o 
  -4 -11   1      851.54      634.44     34.48 o 
  -3 -11   1       78.21       95.11     19.04 o 
  -2 -11   1        0.56        3.83     18.26 o 
  -1 -11   1      428.48      472.16     25.47 o 
   0 -11   1      666.19      777.80     33.31 o 
   1 -11   1      170.12      192.09     19.63 o 
   2 -11   1     1353.61     1575.71     77.19 o 
   3 -11   1     1242.98     1048.77     46.11 o 
   4 -11   1     1107.67     1178.96     78.89 o 
   5 -11   1        5.60       -3.47     21.09 o 
   6 -11   1      173.47      266.31     40.54 o 
   7 -11   1      866.80      919.18     51.43 o 
   8 -11   1      289.20      257.99     38.24 o 
   9 -11   1       16.95       89.27     55.57 o 
  10 -11   1        8.83      116.63     48.21 o 
 -12 -10   1       83.74      150.89     42.14 o 
 -11 -10   1       16.04       83.38     58.88 o 
 -10 -10   1      140.94      171.55     29.30 o 
  -9 -10   1      122.27      139.84     26.22 o 
  -8 -10   1     1194.39     1068.19     51.17 o 
  -7 -10   1      360.11      408.99     40.94 o 
  -6 -10   1     1619.92     1610.08     87.12 o 
  -5 -10   1       88.18      100.37     47.94 o 
  -4 -10   1     1110.72      898.40     30.35 o 
  -3 -10   1     1912.60     1830.18     49.63 o 
  -2 -10   1      292.84      271.14     14.59 o 
  -1 -10   1       85.96       69.39     13.90 o 
   0 -10   1      308.71      311.05     20.34 o 
   1 -10   1      191.50      149.00     11.68 o 
   2 -10   1      354.77      322.40     23.20 o 
   3 -10   1      161.33      162.66     33.56 o 
   4 -10   1     2004.38     2020.24     76.30 o 
   5 -10   1     2474.74     2348.51    135.80 o 
   6 -10   1      199.71      231.57     29.92 o 
   7 -10   1      545.97      497.48     33.57 o 
   8 -10   1       16.13       14.11     23.36 o 
   9 -10   1      345.49      327.37     40.94 o 
  10 -10   1       28.90       91.57     48.75 o 
  11 -10   1        3.90      113.82     40.72 o 
 -12  -9   1      241.85      251.78     32.97 o 
 -11  -9   1      132.04      196.01     30.46 o 
 -10  -9   1      339.04      368.32     34.57 o 
  -9  -9   1      589.55      709.87     40.30 o 
  -8  -9   1       49.70       57.07     21.97 o 
  -7  -9   1       82.30       97.00     20.17 o 
  -6  -9   1       24.88       46.37     18.30 o 
  -5  -9   1     3191.67     3181.03     99.01 o 
  -4  -9   1     3220.81     3262.65     80.28 o 
  -3  -9   1      105.12      173.20     14.55 o 
  -2  -9   1     1069.48     1072.58     28.78 o 
  -1  -9   1      320.00      384.56     28.90 o 
   0  -9   1       34.16       40.47     14.61 o 
   1  -9   1      291.72      386.60     49.09 o 
   2  -9   1       75.32      159.23     32.99 o 
   3  -9   1     1551.45     1636.32     52.55 o 
   4  -9   1     1734.70     1836.81     71.50 o 
   5  -9   1      255.32      233.30     53.04 o 
   6  -9   1      208.79      163.13     20.74 o 
   7  -9   1       44.80       15.73     19.66 o 
   8  -9   1      425.11      501.00     40.80 o 
   9  -9   1      466.54      560.41     40.39 o 
  10  -9   1      140.00      202.11     29.35 o 
  11  -9   1      462.25      465.55     85.96 o 
 -13  -8   1       53.47      170.91     96.95 o 
 -12  -8   1      932.71      892.38     51.38 o 
 -11  -8   1      387.51      423.14     34.12 o 
 -10  -8   1      131.76      183.64     26.89 o 
  -9  -8   1       86.15       70.86     23.34 o 
  -8  -8   1       98.67      119.93     24.03 o 
  -7  -8   1      156.37      142.26     19.49 o 
  -6  -8   1     1815.95     1980.58     62.78 o 
  -5  -8   1      560.96      510.73     24.13 o 
  -4  -8   1      699.26      655.37     23.55 o 
  -3  -8   1      209.67      145.44     19.48 o 
  -2  -8   1     2355.30     2345.38     55.94 o 
  -1  -8   1      293.39      212.92     19.11 o 
   0  -8   1      466.48      348.45     25.86 o 
   1  -8   1     4143.78     3995.32    181.38 o 
   2  -8   1     2262.00     2243.75    136.64 o 
   3  -8   1      490.74      512.46     35.25 o 
   4  -8   1      144.19       62.13     21.05 o 
   5  -8   1     1000.63     1031.15     57.93 o 
   6  -8   1      523.75      426.02     29.16 o 
   7  -8   1      276.87      262.31     23.42 o 
   8  -8   1     2074.47     1994.19     81.26 o 
   9  -8   1      403.66      415.55     31.45 o 
  10  -8   1      232.22      353.69     31.91 o 
  11  -8   1      866.58      933.26     51.64 o 
  12  -8   1       37.85      132.12     41.24 o 
 -13  -7   1      259.74      319.82     63.59 o 
 -12  -7   1        1.19       54.47     27.67 o 
 -11  -7   1      152.64      195.20     28.42 o 
 -10  -7   1       87.82       79.48     24.54 o 
  -9  -7   1     1044.26      910.62     45.77 o 
  -8  -7   1     1337.50     1314.94     57.49 o 
  -7  -7   1      500.38      424.86     24.81 o 
  -6  -7   1      788.23      797.41     32.35 o 
  -5  -7   1      232.45      284.57     27.89 o 
  -4  -7   1       45.28       15.53      9.11 o 
  -3  -7   1      132.61      283.22     36.04 o 
  -2  -7   1     1505.32     1392.16     42.10 o 
  -1  -7   1     9790.33     9910.36    249.36 o 
   0  -7   1     5705.62     6008.31    192.03 o 
   1  -7   1      610.96      378.70     20.80 o 
   2  -7   1      497.49      526.33     38.34 o 
   3  -7   1     2647.04     2408.32     82.36 o 
   4  -7   1     2388.42     2300.47     87.67 o 
   5  -7   1     1444.90     1362.41     52.32 o 
   6  -7   1      684.05      679.80     34.65 o 
   7  -7   1      101.69       55.52     17.24 o 
   8  -7   1      252.74      190.14     22.61 o 
   9  -7   1      383.33      457.37     32.36 o 
  10  -7   1      212.51      218.84     27.60 o 
  11  -7   1       92.89      131.40     28.02 o 
  12  -7   1      180.40      206.51     42.81 o 
 -14  -6   1        4.46       70.55     41.81 o 
 -13  -6   1       63.05       95.55     60.18 o 
 -12  -6   1       33.65       78.21     27.41 o 
 -11  -6   1     1155.35     1080.06     55.21 o 
 -10  -6   1     1993.31     1978.36     78.76 o 
  -9  -6   1       41.06       65.50     21.81 o 
  -8  -6   1      512.99      584.16     35.45 o 
  -7  -6   1      116.62      183.35     24.70 o 
  -6  -6   1      640.46      723.39     36.17 o 
  -5  -6   1     3143.61     2922.92     93.56 o 
  -4  -6   1     1440.81     1361.03     60.85 o 
  -3  -6   1     7071.81     6626.67    168.93 o 
  -2  -6   1      245.96      589.99     38.05 o 
  -1  -6   1     6594.89     6724.85    153.07 o 
   0  -6   1      218.26      438.10     21.04 o 
   1  -6   1       23.15      186.64     54.06 o 
   2  -6   1     8660.72     8676.65    281.97 o 
   3  -6   1     1738.35     1780.23     96.86 o 
   4  -6   1     5605.32     5313.81    220.18 o 
   5  -6   1     1157.60     1206.71     50.40 o 
   6  -6   1       82.45       81.88     14.73 o 
   7  -6   1       53.93       33.73     15.98 o 
   8  -6   1       78.71      132.68     21.10 o 
   9  -6   1      743.31      737.66     44.57 o 
  10  -6   1     1012.26     1003.59     51.93 o 
  11  -6   1        3.34       51.75     35.85 o 
  12  -6   1      322.27      394.51     59.85 o 
  13  -6   1        4.49       72.11     77.45 o 
 -14  -5   1       64.91      124.60     46.31 o 
 -13  -5   1      399.46      424.97     48.14 o 
 -12  -5   1      220.15      302.66     31.24 o 
 -11  -5   1      121.35      101.27     28.77 o 
 -10  -5   1      130.45      170.40     24.21 o 
  -9  -5   1      235.10      235.76     23.62 o 
  -8  -5   1      669.63      675.84     34.99 o 
  -7  -5   1      224.51      226.42     16.08 o 
  -6  -5   1     2843.04     2559.37     78.16 o 
  -5  -5   1    11614.81    11410.18    354.10 o 
  -4  -5   1      386.32      509.74     19.67 o 
  -3  -5   1      103.95      178.67      9.05 o 
  -2  -5   1     2027.55     2041.64     52.54 o 
  -1  -5   1     2625.83     2037.15     53.22 o 
   0  -5   1       21.91        1.52     16.95 o 
   1  -5   1      551.80      587.78     24.25 o 
   2  -5   1     2426.58     2077.65     70.79 o 
   3  -5   1     4924.58     5533.29    140.29 o 
   4  -5   1     4781.76     4866.22    115.64 o 
   5  -5   1       65.29      100.58     15.83 o 
   6  -5   1     2464.63     2312.97     72.56 o 
   7  -5   1     1085.38     1060.22     37.71 o 
   8  -5   1      108.99      110.49     20.67 o 
   9  -5   1       61.20       39.07     21.36 o 
  10  -5   1      184.90      171.27     33.89 o 
  11  -5   1      221.54      270.46     39.72 o 
  12  -5   1      360.85      341.06     44.32 o 
  13  -5   1       40.69      142.75     42.20 o 
 -14  -4   1      438.84      500.66     52.52 o 
 -13  -4   1       17.66       58.19     36.00 o 
 -12  -4   1      328.16      402.28     43.69 o 
 -11  -4   1      616.39      720.95     43.26 o 
 -10  -4   1      464.32      456.42     31.20 o 
  -9  -4   1      121.46      123.99     19.60 o 
  -8  -4   1      378.20      426.29     21.63 o 
  -7  -4   1     9007.33     7691.03    242.37 o 
  -6  -4   1      715.07      873.88     37.55 o 
  -5  -4   1     3030.27     3264.56    102.80 o 
  -4  -4   1     1707.45     1942.17     54.83 o 
  -3  -4   1      226.37      165.34      7.88 o 
  -2  -4   1     3932.52     4515.03    135.88 o 
  -1  -4   1     5313.05     4802.00    109.10 o 
   0  -4   1     6576.74     7013.75    336.20 o 
   1  -4   1     1748.97     1579.91     47.81 o 
   2  -4   1    11507.16    10238.33    231.39 o 
   3  -4   1     2522.52     2499.59     72.65 o 
   4  -4   1      308.08      365.09     14.86 o 
   5  -4   1     3598.98     3589.54    119.82 o 
   6  -4   1     7386.40     7166.41    202.58 o 
   7  -4   1      755.02      758.32     53.07 o 
   8  -4   1      418.33      394.23     25.36 o 
   9  -4   1       56.25       34.21     19.81 o 
  10  -4   1      147.25      185.41     33.94 o 
  11  -4   1      238.92      271.77     39.27 o 
  12  -4   1      109.38      188.28     39.44 o 
  13  -4   1      361.64      382.91     58.61 o 
 -15  -3   1       76.36      133.45     43.95 o 
 -14  -3   1      158.49      150.99     41.31 o 
 -13  -3   1       25.96       54.43     35.79 o 
 -12  -3   1       92.00      112.69     34.47 o 
 -11  -3   1      468.74      395.45     39.54 o 
 -10  -3   1      259.72      235.52     24.63 o 
  -9  -3   1     1543.41     1331.45     48.24 o 
  -8  -3   1      248.29      132.27     16.37 o 
  -7  -3   1      239.80      308.65     17.90 o 
  -6  -3   1      255.38      192.23     15.14 o 
  -5  -3   1       60.86       21.08      6.88 o 
  -4  -3   1     7776.00     7940.65    181.72 o 
  -3  -3   1      654.98      998.93     33.47 o 
  -2  -3   1    14875.34    14273.85    322.66 o 
  -1  -3   1     4252.69     3808.13     80.32 o 
   0  -3   1      890.64     1214.06     49.76 o 
   1  -3   1      402.10      266.10     16.24 o 
   2  -3   1      594.28      675.23     25.39 o 
   3  -3   1     4989.29     4773.71    111.53 o 
   4  -3   1      866.36      652.10     20.20 o 
   5  -3   1      501.58      512.41     21.20 o 
   6  -3   1      307.97      180.45     13.73 o 
   7  -3   1       51.95       23.14     11.98 o 
   8  -3   1      220.15      289.95     18.17 o 
   9  -3   1       58.58       85.62     27.49 o 
  10  -3   1       44.50       51.94     29.14 o 
  11  -3   1      495.13      503.58     46.84 o 
  12  -3   1       15.26       61.11     35.39 o 
  13  -3   1        0.32       76.89     63.43 o 
  14  -3   1      128.15      168.70     53.62 o 
 -15  -2   1      144.91      172.40     49.13 o 
 -14  -2   1      301.11      337.47     57.52 o 
 -13  -2   1       26.03       64.89     35.87 o 
 -12  -2   1       57.57       52.96     32.02 o 
 -11  -2   1     1321.27     1478.68    102.48 o 
 -10  -2   1     1194.90     1176.60     62.69 o 
  -9  -2   1      744.52      668.58     27.05 o 
  -8  -2   1      182.90      197.65     14.47 o 
  -7  -2   1     3094.61     3512.13    142.01 o 
  -6  -2   1       94.90      119.44      8.09 o 
  -5  -2   1     5658.99     6014.65    126.26 o 
  -4  -2   1     1658.37     1631.65     37.30 o 
  -3  -2   1     1094.88      915.30     21.92 o 
  -2  -2   1     2201.42     2914.32     60.11 o 
  -1  -2   1     1763.11     1984.01     46.32 o 
   0  -2   1     9772.82     8500.85    263.69 o 
   1  -2   1    16321.39    15368.86    364.88 o 
   2  -2   1      676.45      608.87     14.94 o 
   3  -2   1     3502.95     3472.66     88.62 o 
   4  -2   1       62.77       85.43      7.12 o 
   5  -2   1      254.72      291.08     13.15 o 
   6  -2   1     1321.15     1380.08     56.11 o 
   7  -2   1      805.87      924.89     34.92 o 
   8  -2   1       27.79       59.57     14.84 o 
   9  -2   1      740.89      673.79     65.90 o 
  10  -2   1      936.43     1159.75     71.80 o 
  11  -2   1       90.18       96.59     33.09 o 
  12  -2   1       92.59      178.99     38.36 o 
  13  -2   1      114.51      152.94     40.01 o 
  14  -2   1       59.66      171.78     43.22 o 
 -15  -1   1      142.19      234.82     92.89 o 
 -14  -1   1       40.30      101.67     39.27 o 
 -13  -1   1      149.73      225.43     54.81 o 
 -12  -1   1      313.50      329.76     57.47 o 
 -11  -1   1      806.60      823.76     61.07 o 
 -10  -1   1      297.32      394.30     51.16 o 
  -9  -1   1      301.72      386.06     27.30 o 
  -8  -1   1     5683.09     5725.99    143.45 o 
  -7  -1   1     3530.36     3180.29     74.69 o 
  -6  -1   1     6110.19     6155.07    129.12 o 
  -5  -1   1     4063.63     4016.15    100.09 o 
  -4  -1   1    18618.69    16356.69    304.23 o 
  -3  -1   1      853.62      797.81     26.26 o 
  -2  -1   1     3269.29     2807.13    119.56 o 
  -1  -1   1     3360.16     1258.02     93.05 o 
   1  -1   1    16365.36    14204.56    354.61 o 
   2  -1   1    14739.17    14292.78    305.48 o 
   3  -1   1     2805.18     2886.40     63.50 o 
   4  -1   1     2837.22     2476.33     63.31 o 
   5  -1   1    10022.93     8990.58    232.13 o 
   6  -1   1     2284.55     2281.62     64.83 o 
   7  -1   1     7067.07     6718.68    177.94 o 
   8  -1   1       25.53       31.70     14.58 o 
   9  -1   1     1431.20     1543.98     54.15 o 
  10  -1   1       63.52       63.66     28.55 o 
  11  -1   1       85.62      148.40     33.82 o 
  12  -1   1      660.68      731.17     60.86 o 
  13  -1   1      309.40      444.54     89.75 o 
  14  -1   1       29.26      100.85     52.21 o 
 -15   0   1       13.71       87.22     67.49 o 
 -14   0   1       24.06       68.83     38.03 o 
 -13   0   1       24.22       93.94     35.37 o 
 -12   0   1       53.24       67.72     31.46 o 
 -11   0   1      179.11      179.15     29.04 o 
 -10   0   1      121.23      176.88     18.96 o 
  -9   0   1        8.38       15.19     12.73 o 
  -8   0   1       68.21      129.13     12.48 o 
  -7   0   1       76.60       92.75     10.21 o 
  -6   0   1       32.79       -0.03      7.34 o 
  -5   0   1       30.47       81.50      5.70 o 
  -4   0   1      110.92      116.81      6.51 o 
  -3   0   1        4.12       27.49      3.25 o 
  -2   0   1        4.84       57.01      4.00 o 
  -1   0   1        0.48       -0.71      0.48 o 
   0   0   1        0.24        1.12      0.40 o 
   1   0   1        4.08        3.42      1.55 o 
   2   0   1        3.27       77.47      5.40 o 
   3   0   1        3.23       -2.62      3.92 o 
   4   0   1       38.87       86.19      6.52 o 
   5   0   1        6.93        1.94      7.66 o 
   6   0   1       25.95       15.69      9.25 o 
   7   0   1       13.87       -0.55     10.94 o 
   8   0   1       92.34       88.81     13.72 o 
   9   0   1      170.95      191.24     17.12 o 
  10   0   1       75.29      110.09     24.87 o 
  11   0   1       53.46       66.62     31.59 o 
  12   0   1        4.81       54.98     34.19 o 
  13   0   1       42.21       82.03     64.67 o 
  14   0   1       53.32      143.42     78.86 o 
 -15   1   1      142.25      201.17     57.20 o 
 -14   1   1       40.20      140.77     39.97 o 
 -13   1   1      149.60      226.46     57.25 o 
 -12   1   1      313.43      387.03     41.38 o 
 -11   1   1      806.76      924.05     54.10 o 
 -10   1   1      297.54      320.33     19.34 o 
  -9   1   1      302.43      419.92     33.52 o 
  -8   1   1     5682.52     5854.25    143.70 o 
  -7   1   1     3530.82     3314.01     82.57 o 
  -6   1   1     6110.26     6021.48    157.85 o 
  -5   1   1     4062.81     3885.91     83.35 o 
  -4   1   1    18617.93    16606.40    338.78 o 
  -3   1   1      853.67      748.05     17.76 o 
  -2   1   1     3268.94     2789.78     76.10 o 
   1   1   1    16365.70    13754.19    380.53 o 
   2   1   1    14738.42    14094.02    291.90 o 
   3   1   1     2804.21     2854.89     63.83 o 
   4   1   1     2836.86     2365.11     55.15 o 
   5   1   1    10021.24     9040.51    235.18 o 
   6   1   1     2284.88     2407.72     74.00 o 
   7   1   1     7066.52     6913.10    178.19 o 
   8   1   1       25.51       25.28     12.65 o 
   9   1   1     1430.83     1577.15     60.30 o 
  10   1   1       63.84       65.92     31.01 o 
  11   1   1       85.90      136.97     43.33 o 
  12   1   1      660.74      854.89    119.54 o 
  13   1   1      309.22      411.65     53.51 o 
  14   1   1       29.28      123.71     53.51 o 
 -15   2   1      144.89      120.24     54.71 o 
 -14   2   1      301.02      371.24     59.47 o 
 -13   2   1       26.09      110.62     41.92 o 
 -12   2   1       57.60       70.63     36.92 o 
 -11   2   1     1321.53     1548.54     95.65 o 
 -10   2   1     1195.27     1235.65     43.84 o 
  -9   2   1      744.68      679.88     27.54 o 
  -8   2   1      182.74      246.04     21.20 o 
  -7   2   1     3094.66     3466.37     87.56 o 
  -6   2   1       95.00      126.83      9.75 o 
  -5   2   1     5658.58     5933.82    125.00 o 
  -4   2   1     1658.44     1620.15     35.78 o 
  -3   2   1     1094.04      913.95     21.04 o 
  -2   2   1     2201.45     2866.27     57.68 o 
  -1   2   1     1763.21     1982.71     77.39 o 
   0   2   1     9772.51     8622.60    368.15 o 
   1   2   1    16321.89    15109.95    413.36 o 
   2   2   1      676.96      611.39     14.44 o 
   3   2   1     3503.04     3504.67     73.69 o 
   4   2   1       63.32      105.08      6.68 o 
   5   2   1      254.35      280.59     12.98 o 
   6   2   1     1321.82     1323.97     38.33 o 
   7   2   1      805.50      868.97     41.84 o 
   8   2   1       27.79       68.93     16.49 o 
   9   2   1      741.18      720.16     33.44 o 
  10   2   1      936.62     1207.40     77.61 o 
  11   2   1       90.09       92.44     35.87 o 
  12   2   1       92.56      197.45     65.54 o 
  13   2   1      114.44      143.43     50.81 o 
  14   2   1       59.66      117.54     53.41 o 
 -15   3   1       76.43      161.63     55.79 o 
 -14   3   1      158.52       77.35     49.94 o 
 -13   3   1       25.97       55.79     45.17 o 
 -12   3   1       92.03      171.78     38.60 o 
 -11   3   1      468.54      394.29     34.50 o 
 -10   3   1      259.82      292.75     18.84 o 
  -9   3   1     1543.84     1424.45     40.89 o 
  -8   3   1      248.43      164.42     13.13 o 
  -7   3   1      239.51      314.14     16.60 o 
  -6   3   1      255.81      206.05     11.48 o 
  -5   3   1       60.89       21.95      6.14 o 
  -4   3   1     7775.06     7952.65    165.01 o 
  -3   3   1      654.79      994.77     28.85 o 
  -2   3   1    14876.05    14141.88    293.70 o 
  -1   3   1     4252.24     3764.92    188.66 o 
   0   3   1      891.27     1117.36     37.78 o 
   1   3   1      402.51      265.85     12.24 o 
   2   3   1      594.67      658.97     18.41 o 
   3   3   1     4990.80     4917.22    101.10 o 
   4   3   1      865.79      658.10     19.71 o 
   5   3   1      502.03      489.10     23.44 o 
   6   3   1      307.94      175.75     14.00 o 
   7   3   1       52.19       18.74     11.16 o 
   8   3   1      219.77      297.73     18.37 o 
   9   3   1       58.32       72.73     15.41 o 
  10   3   1       44.42       68.10     24.68 o 
  11   3   1      495.25      569.64     57.19 o 
  12   3   1       15.18       56.87     44.63 o 
  13   3   1        0.32      103.45     50.05 o 
  14   3   1      128.29      205.07     57.09 o 
 -14   4   1      438.72      453.57     66.08 o 
 -13   4   1       17.62       67.81     46.04 o 
 -12   4   1      328.34      418.21     57.14 o 
 -11   4   1      615.93      855.83     44.98 o 
 -10   4   1      464.54      557.49     29.30 o 
  -9   4   1      121.49      154.17     16.41 o 
  -8   4   1      377.92      433.95     19.01 o 
  -7   4   1     9006.31     8289.30    195.44 o 
  -6   4   1      715.65      851.31     27.14 o 
  -5   4   1     3029.82     3146.40     72.78 o 
  -4   4   1     1708.26     1969.93     42.94 o 
  -3   4   1      226.25      177.50      7.96 o 
  -2   4   1     3933.57     4721.53    105.77 o 
  -1   4   1     5312.13     4259.36    330.83 o 
   0   4   1     6576.95     6696.42    257.07 o 
   1   4   1     1746.05     1498.47     51.18 o 
   2   4   1    11506.69    10092.61    277.25 o 
   3   4   1     2522.41     2596.25     63.14 o 
   4   4   1      307.37      355.63     12.25 o 
   5   4   1     3599.87     3551.71    107.55 o 
   6   4   1     7386.43     7329.49    176.42 o 
   7   4   1      754.71      748.45     39.63 o 
   8   4   1      418.70      389.63     19.30 o 
   9   4   1       56.31       53.78     21.86 o 
  10   4   1      147.54      198.94     33.71 o 
  11   4   1      239.02      291.99     75.03 o 
  12   4   1      109.34      132.61     37.67 o 
  13   4   1      361.69      405.80     62.83 o 
 -14   5   1       64.97      110.60     53.30 o 
 -13   5   1      399.44      423.80     52.43 o 
 -12   5   1      220.19      297.34     45.39 o 
 -11   5   1      121.39       93.69     28.46 o 
 -10   5   1      129.94      181.30     19.56 o 
  -9   5   1      234.75      258.36     16.64 o 
  -8   5   1      669.58      703.52     26.07 o 
  -7   5   1      224.51      240.65     13.39 o 
  -6   5   1     2842.68     2543.92     59.58 o 
  -5   5   1    11615.55    11003.26    266.93 o 
  -4   5   1      386.51      479.23     18.64 o 
  -3   5   1      104.01      181.05      7.46 o 
  -2   5   1     2027.82     1909.15     67.76 o 
  -1   5   1     2625.94     1908.20    143.10 o 
   0   5   1       21.66        3.78      9.06 o 
   1   5   1      551.61      596.75     25.60 o 
   2   5   1     2426.44     2039.89     58.81 o 
   3   5   1     4925.14     5322.17    142.54 o 
   4   5   1     4782.04     4724.58    127.30 o 
   5   5   1       65.52      104.32     10.76 o 
   6   5   1     2464.73     2378.82     60.77 o 
   7   5   1     1085.37     1133.97     36.02 o 
   8   5   1      109.07      119.74     14.42 o 
   9   5   1       61.04       15.64     22.46 o 
  10   5   1      184.88      170.20     44.50 o 
  11   5   1      221.49      215.97     37.51 o 
  12   5   1      360.84      299.62     46.58 o 
  13   5   1       40.75      108.33     54.92 o 
 -14   6   1        4.44       92.62     54.49 o 
 -13   6   1       63.09       66.91    146.13 o 
 -12   6   1       33.76       43.47     39.29 o 
 -11   6   1     1154.85     1234.56     97.17 o 
 -10   6   1     1993.02     2036.46    115.11 o 
  -9   6   1       40.91       66.14     13.78 o 
  -8   6   1      512.72      556.89     27.03 o 
  -7   6   1      117.09      201.99     14.61 o 
  -6   6   1      639.95      753.44     26.82 o 
  -5   6   1     3144.15     2815.66     73.27 o 
  -4   6   1     1440.76     1429.72     37.55 o 
  -3   6   1     7072.05     6450.98    142.46 o 
  -2   6   1      245.83      549.79     63.64 o 
  -1   6   1     6594.86     6440.21    268.25 o 
   0   6   1      218.63      391.56     33.53 o 
   1   6   1       23.12      160.41     34.39 o 
   2   6   1     8661.16     8547.02    344.22 o 
   3   6   1     1738.37     1808.41     59.45 o 
   4   6   1     5605.45     5045.15    136.46 o 
   5   6   1     1158.20     1260.89     38.69 o 
   6   6   1       82.50       88.62     12.94 o 
   7   6   1       53.84       70.35     14.47 o 
   8   6   1       78.84      104.92     17.92 o 
   9   6   1      742.68      757.64     60.02 o 
  10   6   1     1012.09     1141.66     94.89 o 
  11   6   1        3.37       15.34     34.15 o 
  12   6   1      322.27      347.56     52.75 o 
  13   6   1        4.50      114.50     54.60 o 
 -13   7   1      259.77      276.32     50.40 o 
 -12   7   1        1.20       13.52     50.75 o 
 -11   7   1      152.74      140.42     32.14 o 
 -10   7   1       87.87       85.00     31.65 o 
  -9   7   1     1044.00      963.35     42.02 o 
  -8   7   1     1337.99     1476.46     47.87 o 
  -7   7   1      500.75      436.44     20.10 o 
  -6   7   1      787.91      763.88     30.75 o 
  -5   7   1      232.41      245.16     17.98 o 
  -4   7   1       45.28       27.13      7.41 o 
  -3   7   1      132.46      232.41     23.69 o 
  -2   7   1     1504.94     1388.02     75.69 o 
  -1   7   1     9790.34     9424.93    339.24 o 
   0   7   1     5706.04     5479.42    289.65 o 
   1   7   1      610.82      308.81     40.35 o 
   2   7   1      497.69      511.82     23.56 o 
   3   7   1     2646.65     2346.29     77.57 o 
   4   7   1     2388.68     2249.31     73.12 o 
   5   7   1     1445.10     1367.42     42.41 o 
   6   7   1      683.78      764.40     29.93 o 
   7   7   1      100.90       84.60     15.57 o 
   8   7   1      252.56      221.25     20.57 o 
   9   7   1      383.25      505.55     45.90 o 
  10   7   1      212.28      241.77     31.30 o 
  11   7   1       92.93       87.31     46.42 o 
  12   7   1      180.42      238.49     50.24 o 
 -13   8   1       53.42      -82.76     85.47 o 
 -12   8   1      933.01      864.02     75.89 o 
 -11   8   1      387.74      438.54     45.53 o 
 -10   8   1      131.67      204.57     33.16 o 
  -9   8   1       86.20       58.16     24.77 o 
  -8   8   1       98.69      117.66     17.39 o 
  -7   8   1      156.67      133.63     15.37 o 
  -6   8   1     1816.00     1901.06     57.11 o 
  -5   8   1      561.04      486.71     23.06 o 
  -4   8   1      699.42      619.35     35.77 o 
  -3   8   1      209.65      159.61     15.38 o 
  -2   8   1     2354.57     2283.40     84.36 o 
  -1   8   1      293.06      206.19     14.70 o 
   0   8   1      466.38      342.48     30.71 o 
   1   8   1     4144.19     3676.18    196.96 o 
   2   8   1     2261.96     2214.43     89.27 o 
   3   8   1      490.87      520.98     35.23 o 
   4   8   1      144.17       80.69     10.96 o 
   5   8   1     1000.77     1059.78     50.85 o 
   6   8   1      523.55      455.26     22.92 o 
   7   8   1      277.15      253.49     24.03 o 
   8   8   1     2074.34     2197.72     66.37 o 
   9   8   1      403.57      464.51     33.60 o 
  10   8   1      232.45      333.56     41.22 o 
  11   8   1      866.79      919.82    128.31 o 
  12   8   1       37.85      -15.20     72.85 o 
 -12   9   1      241.76       99.66     89.37 o 
 -11   9   1      132.17      152.87    102.97 o 
 -10   9   1      339.20      423.19    113.15 o 
  -9   9   1      589.68      590.61     56.51 o 
  -8   9   1       49.70       61.21     18.20 o 
  -7   9   1       82.43       95.61     15.60 o 
  -6   9   1       24.88       63.90     13.56 o 
  -5   9   1     3191.28     3361.57    103.59 o 
  -4   9   1     3220.91     3267.67    119.37 o 
  -3   9   1      105.22      159.42     14.50 o 
  -2   9   1     1069.90     1001.11     42.84 o 
  -1   9   1      320.27      374.35     41.61 o 
   0   9   1       34.24       22.56     22.91 o 
   1   9   1      291.79      406.70     35.28 o 
   2   9   1       75.36      112.98     23.36 o 
   3   9   1     1551.60     1580.99     95.12 o 
   4   9   1     1735.08     2000.41     64.46 o 
   5   9   1      255.42      247.59     16.91 o 
   6   9   1      208.77      215.18     17.32 o 
   7   9   1       44.85       30.62     17.32 o 
   8   9   1      425.25      506.30     42.67 o 
   9   9   1      466.58      559.91     83.45 o 
  10   9   1      140.14      219.46     48.35 o 
  11   9   1      462.46      547.71    106.16 o 
 -12  10   1       83.83      -88.83     84.28 o 
 -11  10   1       16.09      -39.12    109.84 o 
 -10  10   1      141.12       92.84     84.60 o 
  -9  10   1      122.17       92.44     32.21 o 
  -8  10   1     1194.29     1114.30     65.72 o 
  -7  10   1      360.18      443.80     27.96 o 
  -6  10   1     1619.74     1744.04     71.90 o 
  -5  10   1       88.25       80.77     18.95 o 
  -4  10   1     1110.50      948.65     43.34 o 
  -3  10   1     1912.30     1751.79     69.53 o 
  -2  10   1      292.75      236.75     17.60 o 
  -1  10   1       85.99       59.50     25.58 o 
   0  10   1      308.78      266.30     32.60 o 
   1  10   1      191.03      144.84     38.73 o 
   2  10   1      354.50      333.65     32.87 o 
   3  10   1      161.32      158.66     29.41 o 
   4  10   1     2004.06     2118.25    112.42 o 
   5  10   1     2474.34     2496.44    148.71 o 
   6  10   1      199.98      233.16     25.40 o 
   7  10   1      546.13      530.55     31.75 o 
   8  10   1       16.03       -7.14     30.12 o 
   9  10   1      345.68      307.73     51.73 o 
  10  10   1       28.92       50.17    123.82 o 
  11  10   1        3.92     -115.15     82.22 o 
 -11  11   1       46.76       -1.72    116.89 o 
 -10  11   1       30.95      -22.74     96.74 o 
  -9  11   1      106.75       71.26     33.84 o 
  -8  11   1      124.71      118.64     30.85 o 
  -7  11   1       37.21       89.41     26.08 o 
  -6  11   1      777.67      905.58     66.66 o 
  -5  11   1     2729.30     2778.95    102.93 o 
  -4  11   1      851.50      652.85     35.91 o 
  -3  11   1       78.33      110.72     19.04 o 
  -2  11   1        0.57       -2.28     20.94 o 
  -1  11   1      428.30      484.13     34.26 o 
   0  11   1      666.27      732.18     49.58 o 
   1  11   1      170.12      187.77     28.42 o 
   2  11   1     1353.48     1593.55     99.01 o 
   3  11   1     1242.82     1142.99     76.50 o 
   4  11   1     1108.04     1161.03    105.52 o 
   5  11   1        5.53       27.95     20.81 o 
   6  11   1      173.56      249.15     27.00 o 
   7  11   1      866.74      958.94     60.69 o 
   8  11   1      289.12      344.67     43.99 o 
   9  11   1       16.94       -7.68    105.84 o 
  10  11   1        8.82      -12.93    141.21 o 
 -10  12   1       71.96       45.12    122.19 o 
  -9  12   1       42.01       43.36     35.21 o 
  -8  12   1      109.39      159.75     32.77 o 
  -7  12   1      485.63      502.83     37.04 o 
  -6  12   1      407.43      381.19     29.23 o 
  -5  12   1        3.49       -3.96     20.87 o 
  -4  12   1     1158.08     1118.10     51.94 o 
  -3  12   1      962.72      970.22     46.84 o 
  -2  12   1      134.15       80.74     17.93 o 
  -1  12   1       17.23        4.12     16.52 o 
   0  12   1      652.44      651.40     35.13 o 
   1  12   1      584.20      656.58     52.56 o 
   2  12   1      512.21      506.13     50.09 o 
   3  12   1      222.79      223.77     37.63 o 
   4  12   1      632.63      544.82     39.51 o 
   5  12   1      411.91      447.95     43.51 o 
   6  12   1      106.77      108.16     27.65 o 
   7  12   1       10.55        0.00     32.09 o 
   8  12   1       48.91      -23.60     47.38 o 
   9  12   1      173.50      166.31    107.90 o 
  -9  13   1      254.61      224.93     47.15 o 
  -8  13   1      135.86      106.28     33.53 o 
  -7  13   1       91.18       78.31     29.63 o 
  -6  13   1       12.02       36.47     30.83 o 
  -5  13   1       60.36       42.68     22.91 o 
  -4  13   1      121.96      118.28     21.83 o 
  -3  13   1       55.25       40.14     23.52 o 
  -2  13   1      264.95      256.68     22.89 o 
  -1  13   1      553.67      524.17     32.21 o 
   0  13   1      246.12      271.20     24.39 o 
   1  13   1       57.48       71.31     20.09 o 
   2  13   1       50.96       58.85     34.05 o 
   3  13   1      784.17      837.21     87.20 o 
   4  13   1      216.86      219.01     29.67 o 
   5  13   1        1.99       21.63     23.40 o 
   6  13   1       21.14       25.34     27.93 o 
   7  13   1       36.68       37.70     31.54 o 
   8  13   1       73.67       21.79     41.66 o 
  -7  14   1       16.30       23.81     30.91 o 
  -6  14   1       12.67       22.28     28.49 o 
  -5  14   1       13.77       30.91     24.42 o 
  -4  14   1       52.22       69.88     23.12 o 
  -3  14   1      113.97      104.91     23.05 o 
  -2  14   1      235.17      203.62     23.48 o 
  -1  14   1        6.18       21.44     20.68 o 
   0  14   1      259.45      248.20     23.88 o 
   1  14   1      651.25      678.94     38.11 o 
   2  14   1      312.97      282.40     41.51 o 
   3  14   1       55.96       81.62     40.38 o 
   4  14   1        7.50       10.83     42.23 o 
   5  14   1        5.68       47.28     26.45 o 
   6  14   1       64.57       87.80     30.05 o 
  -5  15   1      243.08      258.32     42.80 o 
  -4  15   1      111.54      115.09     34.16 o 
  -3  15   1        0.62       10.05     23.82 o 
  -2  15   1      150.94      151.15     24.88 o 
  -1  15   1      400.23      452.75     31.44 o 
   0  15   1      128.89      164.63     24.14 o 
   1  15   1       16.14       52.48     22.00 o 
   2  15   1       85.46      102.23     29.09 o 
   3  15   1      201.82      249.71     46.75 o 
   4  15   1      157.94      159.68     61.21 o 
  -5 -15   2        5.00      -13.97     67.06 o 
  -4 -15   2       44.54       51.56     63.81 o 
  -3 -15   2       27.47       -7.86     38.90 o 
  -1 -15   2       26.10      108.55     46.26 o 
   0 -15   2       55.34      116.24     51.02 o 
   1 -15   2       89.85      201.71     58.28 o 
   2 -15   2       33.71      104.75     62.18 o 
   3 -15   2        0.38       42.57     66.51 o 
  -7 -14   2        1.88      -34.45     72.69 o 
  -6 -14   2        2.20      -75.83     67.38 o 
  -5 -14   2       14.94      -43.08     39.16 o 
  -4 -14   2       87.36       66.38     28.00 o 
  -3 -14   2       22.64       24.96     23.16 o 
  -2 -14   2       87.97      150.27     24.10 o 
  -1 -14   2       79.91      127.29     25.91 o 
   0 -14   2      158.74      186.03     29.88 o 
   1 -14   2      142.23      109.46     46.47 o 
   2 -14   2       40.93       65.86     57.96 o 
   3 -14   2        9.18      -41.27     62.18 o 
   4 -14   2       19.13       45.61     70.41 o 
   5 -14   2       29.46      -25.35     72.58 o 
   6 -14   2       50.46       28.82     76.70 o 
  -9 -13   2       17.45      -12.20     80.92 o 
  -8 -13   2       10.31       -5.10     33.45 o 
  -7 -13   2       13.10      -22.91     25.21 o 
  -6 -13   2       19.52      -37.92     27.07 o 
  -5 -13   2       22.51       -2.98     25.14 o 
  -4 -13   2        5.56       -5.05     37.19 o 
  -3 -13   2       28.26       30.84     27.99 o 
  -2 -13   2       41.42       38.64     21.08 o 
  -1 -13   2       15.18       21.04     19.87 o 
   0 -13   2       27.12       77.22     20.08 o 
   1 -13   2       37.81       56.66     26.39 o 
   2 -13   2       50.59      -11.52     33.74 o 
   3 -13   2      534.07      560.08     45.20 o 
   4 -13   2        8.18      -57.85     64.24 o 
   5 -13   2        3.67     -100.42     66.95 o 
   6 -13   2       13.18     -100.53     70.74 o 
   7 -13   2        3.23      -29.03     73.99 o 
 -10 -12   2      170.56      206.39     75.67 o 
  -9 -12   2      146.52      156.31     29.85 o 
  -8 -12   2       21.53       12.55     25.77 o 
  -7 -12   2      147.30      131.60     25.31 o 
  -6 -12   2      127.55      115.35     38.25 o 
  -5 -12   2       22.61      -20.22     51.75 o 
  -4 -12   2      137.95      104.99     41.72 o 
  -3 -12   2      287.42      305.48     50.35 o 
  -2 -12   2        9.69      -21.03     25.61 o 
  -1 -12   2      111.98      105.43     24.78 o 
   0 -12   2        4.97        5.92     17.38 o 
   1 -12   2       45.82       63.41     24.41 o 
   2 -12   2       44.10       20.09     28.58 o 
   3 -12   2        5.90      -11.28     39.32 o 
   4 -12   2       14.77       -5.57     37.19 o 
   5 -12   2      166.01       61.18     25.84 o 
   6 -12   2       42.24       63.87     35.26 o 
   7 -12   2       44.93       42.62     54.22 o 
   8 -12   2        0.46       67.27     35.01 o 
 -11 -11   2       12.94       57.71     39.12 o 
 -10 -11   2       36.24       48.82     35.17 o 
  -9 -11   2        2.45       19.79     25.72 o 
  -8 -11   2       54.75       16.80     24.13 o 
  -7 -11   2       44.40       49.61     22.40 o 
  -6 -11   2       83.66       38.92     21.05 o 
  -5 -11   2       75.44       31.47     35.25 o 
  -4 -11   2       35.62        3.05     47.90 o 
  -3 -11   2       70.33       29.72     29.64 o 
  -2 -11   2      332.40      345.89     45.58 o 
  -1 -11   2      301.71      236.08     20.03 o 
   0 -11   2      296.26      277.61     19.71 o 
   1 -11   2       87.87       58.02     36.40 o 
   2 -11   2        2.11       -6.48     43.93 o 
   3 -11   2      109.97       59.44     35.53 o 
   4 -11   2      307.41      272.60     42.22 o 
   5 -11   2        8.60        0.21     24.00 o 
   6 -11   2      322.69      328.62     35.94 o 
   7 -11   2      134.93      140.76     32.69 o 
   8 -11   2       19.40       13.28     33.06 o 
   9 -11   2        9.47       75.63     36.69 o 
 -12 -10   2       39.80       63.56     41.28 o 
 -11 -10   2       23.83       52.65     29.01 o 
 -10 -10   2       16.35       44.75     25.76 o 
  -9 -10   2       37.74       84.11     24.36 o 
  -8 -10   2       73.68       53.31     22.90 o 
  -7 -10   2      200.51      300.30     36.13 o 
  -6 -10   2     1650.18     1523.52     63.17 o 
  -5 -10   2       14.08        0.91     18.15 o 
  -4 -10   2       22.92       36.19     20.39 o 
  -3 -10   2       93.15       92.54     16.90 o 
  -2 -10   2      123.72      286.25     42.63 o 
  -1 -10   2      146.01      173.74     13.07 o 
   0 -10   2      126.86      226.24     22.34 o 
   1 -10   2      770.11      806.25     54.76 o 
   2 -10   2      409.46      522.07     61.47 o 
   3 -10   2      267.45      243.63     26.86 o 
   4 -10   2       45.39      117.75     27.58 o 
   5 -10   2      152.29       82.90     38.19 o 
   6 -10   2      230.30      256.78     31.73 o 
   7 -10   2      437.70      370.87     29.38 o 
   8 -10   2      114.96       92.47     33.22 o 
   9 -10   2      123.88      177.85     38.19 o 
  10 -10   2       26.57       96.39     54.38 o 
 -13  -9   2        2.08       71.88     51.46 o 
 -12  -9   2       42.94       38.25     38.17 o 
 -11  -9   2      144.85      179.85     30.12 o 
 -10  -9   2      170.92      135.72     26.26 o 
  -9  -9   2       87.43       72.34     23.32 o 
  -8  -9   2       29.45       40.92     21.28 o 
  -7  -9   2       78.02      123.44     20.55 o 
  -6  -9   2       69.92      133.50     18.90 o 
  -5  -9   2       19.45       -0.78      9.74 o 
  -4  -9   2     1845.57     1868.70     82.65 o 
  -3  -9   2     2838.08     2636.27     66.24 o 
  -2  -9   2      121.92       77.73     15.24 o 
  -1  -9   2      482.03      566.30     26.50 o 
   0  -9   2      426.96      505.46     36.31 o 
   1  -9   2      160.42      121.41     20.61 o 
   2  -9   2       47.90       68.47     16.84 o 
   3  -9   2     1524.51     1527.25     56.59 o 
   4  -9   2      777.56      661.17     46.19 o 
   5  -9   2       35.44        6.69     33.75 o 
   6  -9   2       56.56       38.68     31.43 o 
   7  -9   2      152.33      168.16     23.16 o 
   8  -9   2       34.14       50.52     23.17 o 
   9  -9   2      161.03      184.34     27.28 o 
  10  -9   2       53.55       63.83     36.41 o 
  11  -9   2      184.64      234.18     54.81 o 
 -13  -8   2      182.22      188.39     71.23 o 
 -12  -8   2      308.08      321.74     33.78 o 
 -11  -8   2      213.59      178.51     28.31 o 
 -10  -8   2      562.42      573.71     38.90 o 
  -9  -8   2        4.00       20.65     22.94 o 
  -8  -8   2       70.42       74.16     20.51 o 
  -7  -8   2       99.54      165.38     31.97 o 
  -6  -8   2      318.31      270.10     44.36 o 
  -5  -8   2     2442.39     2780.59     83.92 o 
  -4  -8   2      814.41      743.96     22.69 o 
  -3  -8   2     2243.93     2334.95     62.63 o 
  -2  -8   2     2382.89     2347.68     63.04 o 
  -1  -8   2       32.91       24.22      8.26 o 
   0  -8   2      831.94      995.70     38.63 o 
   1  -8   2       52.65       22.64     13.45 o 
   2  -8   2      990.88     1091.63     43.89 o 
   3  -8   2     4307.04     4110.04    120.61 o 
   4  -8   2       67.23      101.15     25.35 o 
   5  -8   2      352.90      341.42     24.84 o 
   6  -8   2      168.05      215.90     21.57 o 
   7  -8   2       29.21       45.58     19.93 o 
   8  -8   2      134.85      182.16     29.81 o 
   9  -8   2      153.37      167.48     26.52 o 
  10  -8   2      101.12      158.83     27.89 o 
  11  -8   2       75.39      122.48     41.87 o 
 -14  -7   2       72.19      191.96     94.35 o 
 -13  -7   2      208.74      228.22     54.22 o 
 -12  -7   2      652.94      646.53     52.07 o 
 -11  -7   2      179.10      166.52     27.40 o 
 -10  -7   2      157.47      146.73     24.50 o 
  -9  -7   2      520.07      381.11     28.36 o 
  -8  -7   2      154.53      149.49     29.25 o 
  -7  -7   2     1468.59     1354.73     52.09 o 
  -6  -7   2      193.49      243.86     20.97 o 
  -5  -7   2      627.60      462.56     19.44 o 
  -4  -7   2      304.31      363.93     23.27 o 
  -3  -7   2      595.77      723.87     32.46 o 
  -2  -7   2      583.51      560.86     21.33 o 
  -1  -7   2      779.47     1033.02     39.70 o 
   0  -7   2    11176.05    11324.93    363.93 o 
   1  -7   2     2548.63     2314.87    112.32 o 
   2  -7   2     1073.01      998.52     75.39 o 
   3  -7   2       31.72      147.32     36.62 o 
   4  -7   2       48.71       49.14     14.73 o 
   5  -7   2     3284.37     2975.60    136.20 o 
   6  -7   2      542.45      592.26     38.20 o 
   7  -7   2     1155.84     1103.90     49.53 o 
   8  -7   2      582.08      532.00     35.72 o 
   9  -7   2       36.41       88.47     23.20 o 
  10  -7   2       49.63      107.08     26.64 o 
  11  -7   2       34.71      124.35     38.48 o 
  12  -7   2      145.04      252.20     44.68 o 
 -14  -6   2      196.59      249.48     61.15 o 
 -13  -6   2       19.59       71.42     28.72 o 
 -12  -6   2      187.98      277.59     30.89 o 
 -11  -6   2       59.30       35.30     24.38 o 
 -10  -6   2      843.20      666.19     39.96 o 
  -9  -6   2     2111.96     2289.47     87.39 o 
  -8  -6   2      440.32      509.90     27.06 o 
  -7  -6   2     1555.27     1336.24     48.44 o 
  -6  -6   2      604.45      580.48     25.49 o 
  -5  -6   2      821.37      724.55     26.51 o 
  -4  -6   2     2568.38     2711.87     72.37 o 
  -3  -6   2    11643.45    11652.86    249.85 o 
  -2  -6   2     3705.13     3876.42    102.54 o 
  -1  -6   2     3678.65     3708.29    121.53 o 
   0  -6   2     1149.58     1074.83     52.60 o 
   1  -6   2       62.05       61.36     10.62 o 
   2  -6   2     4473.80     4510.09    226.85 o 
   3  -6   2     1235.05     1152.02     42.40 o 
   4  -6   2      114.78       93.57     14.41 o 
   5  -6   2      242.33      164.83     15.40 o 
   6  -6   2      929.52      996.76     46.50 o 
   7  -6   2     1292.52     1285.34     56.06 o 
   8  -6   2       21.00       28.69     20.38 o 
   9  -6   2      878.24      916.13     59.77 o 
  10  -6   2     1233.02     1146.31     75.65 o 
  11  -6   2       76.97       92.83     37.01 o 
  12  -6   2      434.62      557.84     88.94 o 
 -14  -5   2      196.18      139.22     42.62 o 
 -13  -5   2        1.80       51.70     45.39 o 
 -12  -5   2      488.32      503.03     35.83 o 
 -11  -5   2      966.58      847.68     47.21 o 
 -10  -5   2      859.05      860.75     45.46 o 
  -9  -5   2     4919.80     4621.22    166.54 o 
  -8  -5   2     1739.13     1851.68     59.63 o 
  -7  -5   2      207.23      152.41     15.13 o 
  -6  -5   2     2291.55     2289.75     83.06 o 
  -5  -5   2      267.49      284.69     32.39 o 
  -4  -5   2     5574.04     5202.06    176.31 o 
  -3  -5   2     8379.07     8888.98    224.34 o 
  -2  -5   2      591.94      545.13     15.13 o 
  -1  -5   2     4020.02     4067.26    181.23 o 
   0  -5   2      505.24      419.70     19.47 o 
   1  -5   2     1674.77     2055.41     82.24 o 
   2  -5   2     6101.24     5683.95    164.78 o 
   3  -5   2     1988.43     2252.24     68.31 o 
   4  -5   2     5432.56     5173.39    158.32 o 
   5  -5   2      125.75      142.11     13.42 o 
   6  -5   2     1639.37     1502.95     62.40 o 
   7  -5   2      129.11       87.59     21.77 o 
   8  -5   2       30.73      100.52     20.73 o 
   9  -5   2     2358.40     2408.27    120.75 o 
  10  -5   2      156.96      201.52     35.61 o 
  11  -5   2      796.54      896.09     66.87 o 
  12  -5   2      300.71      307.56     57.31 o 
  13  -5   2        9.93       91.80     44.36 o 
 -15  -4   2       66.11      167.04     87.31 o 
 -14  -4   2      299.97      294.29     50.32 o 
 -13  -4   2      551.21      552.21     50.02 o 
 -12  -4   2        6.65        6.27     24.03 o 
 -11  -4   2      451.27      544.58     37.64 o 
 -10  -4   2      565.93      533.28     35.07 o 
  -9  -4   2     1612.26     1644.35     97.05 o 
  -8  -4   2      793.76      579.48     24.63 o 
  -7  -4   2     1310.39     1276.29     43.42 o 
  -6  -4   2    11452.57    10809.46    328.05 o 
  -5  -4   2     2666.00     2879.49     81.10 o 
  -4  -4   2     3228.96     3158.37     77.20 o 
  -3  -4   2      443.24      348.00     12.46 o 
  -2  -4   2     4642.24     4297.51     98.76 o 
  -1  -4   2     8681.79     7531.45    244.50 o 
   0  -4   2      499.53      685.24     23.16 o 
   1  -4   2     7612.69     7002.78    207.28 o 
   2  -4   2     9352.49     8705.14    209.95 o 
   3  -4   2      283.76      273.55     12.77 o 
   4  -4   2       13.21       53.63      9.64 o 
   5  -4   2     1529.97     1702.00     51.75 o 
   6  -4   2     7511.17     6762.22    254.76 o 
   7  -4   2     3833.90     3593.58    115.43 o 
   8  -4   2       27.15       82.49     26.87 o 
   9  -4   2      367.27      390.72     39.79 o 
  10  -4   2      111.75      208.73     35.39 o 
  11  -4   2      487.92      558.18     59.36 o 
  12  -4   2        7.37      104.55     38.84 o 
  13  -4   2      325.44      442.20    126.31 o 
 -15  -3   2      740.33     1078.92    193.15 o 
 -14  -3   2       32.56       53.58     37.46 o 
 -13  -3   2      281.47      345.79     43.36 o 
 -12  -3   2       76.74      145.72     43.82 o 
 -11  -3   2       65.06       79.98     21.61 o 
 -10  -3   2       72.53       66.66     30.08 o 
  -9  -3   2       54.43       21.46     14.59 o 
  -8  -3   2     3836.12     3742.99    141.71 o 
  -7  -3   2    11480.67    11232.70    273.59 o 
  -6  -3   2      991.43      894.75     24.87 o 
  -5  -3   2     9545.37     9626.27    241.31 o 
  -4  -3   2      126.92      113.09      5.85 o 
  -3  -3   2     6267.46     5544.94    115.80 o 
  -2  -3   2    87315.46    85787.18   1688.37 o 
  -1  -3   2     3402.26     3195.75     87.62 o 
   0  -3   2    15584.80    14514.98    393.80 o 
   1  -3   2      249.21      259.99     16.87 o 
   2  -3   2     4562.38     4831.15    110.41 o 
   3  -3   2    17598.97    18278.78    450.06 o 
   4  -3   2     1336.08     1231.90     52.79 o 
   5  -3   2     5466.89     5310.86    146.05 o 
   6  -3   2     5733.80     5480.18    166.35 o 
   7  -3   2      272.79      257.29     19.39 o 
   8  -3   2     3287.69     3472.42    108.11 o 
   9  -3   2      318.26      294.68     35.27 o 
  10  -3   2       42.20       88.98     31.94 o 
  11  -3   2        1.44       66.65     34.39 o 
  12  -3   2      139.65      188.94     54.81 o 
  13  -3   2      433.33      510.32     52.87 o 
 -15  -2   2      342.72      362.09     66.84 o 
 -14  -2   2       68.88      105.15     45.01 o 
 -13  -2   2       44.32       86.52     39.86 o 
 -12  -2   2     1369.96     1460.89     88.83 o 
 -11  -2   2       51.46      141.66     30.26 o 
 -10  -2   2     4803.31     4487.05    130.72 o 
  -9  -2   2     2480.98     2466.07     89.65 o 
  -8  -2   2     2850.65     2602.34     72.95 o 
  -7  -2   2      230.57      426.78     18.02 o 
  -6  -2   2      318.61      247.82     11.12 o 
  -5  -2   2    12194.68    11615.49    236.14 o 
  -4  -2   2     3138.66     3409.51     69.16 o 
  -3  -2   2     5223.22     4988.55    103.41 o 
  -2  -2   2    48156.48    44413.84    753.83 o 
  -1  -2   2     4468.44     5014.85    135.50 o 
   0  -2   2      375.75      481.33     14.74 o 
   1  -2   2     9282.94     8451.13    202.88 o 
   2  -2   2    11909.15    10801.08    233.16 o 
   3  -2   2    11615.27    11372.07    257.21 o 
   4  -2   2     1730.64     1686.74     66.10 o 
   5  -2   2     1596.29     1250.33     37.22 o 
   6  -2   2     1407.72     1263.69     60.67 o 
   7  -2   2     1081.48     1109.56     40.83 o 
   8  -2   2     1742.92     1567.28     54.44 o 
   9  -2   2       52.69       73.97     26.92 o 
  10  -2   2     1487.28     1406.68     82.44 o 
  11  -2   2      206.83      275.75     39.39 o 
  12  -2   2      326.32      388.72     78.05 o 
  13  -2   2       79.58      273.86     81.03 o 
 -15  -1   2       32.00      112.69     47.23 o 
 -14  -1   2       10.73       62.57     37.26 o 
 -13  -1   2      295.81      280.85     39.80 o 
 -12  -1   2      468.42      414.92     53.62 o 
 -11  -1   2     1239.44     1454.36     72.46 o 
 -10  -1   2       91.20      115.48     16.69 o 
  -9  -1   2     2749.09     2833.42     71.24 o 
  -8  -1   2     6368.47     6011.11    141.36 o 
  -7  -1   2      280.43      288.92     22.61 o 
  -6  -1   2     2026.53     2333.43     48.63 o 
  -5  -1   2       10.43       29.15      4.97 o 
  -4  -1   2     4380.65     3163.99     64.94 o 
  -3  -1   2      287.47      222.74      8.04 o 
  -2  -1   2       37.84        2.35      3.70 o 
  -1  -1   2     5907.08     3156.04    157.07 o 
   0  -1   2    14629.81     9376.22    215.30 o 
   1  -1   2     2857.78     2973.09     62.12 o 
   2  -1   2      908.02      750.80     28.89 o 
   3  -1   2       11.97       20.04      5.53 o 
   4  -1   2    12460.15    12017.32    294.50 o 
   5  -1   2     5036.71     5483.38    131.99 o 
   6  -1   2      546.70      562.85     23.32 o 
   7  -1   2     1797.71     1795.20     57.29 o 
   8  -1   2      889.96      887.72     36.05 o 
   9  -1   2      961.60     1155.67     63.22 o 
  10  -1   2      143.23      181.60     33.31 o 
  11  -1   2      120.68      215.07     38.19 o 
  12  -1   2      688.88      710.46     58.89 o 
  13  -1   2      214.79      311.81     74.64 o 
 -15   0   2        9.55       69.57     47.01 o 
 -14   0   2     1157.57     1380.56    126.91 o 
 -13   0   2       50.27       55.66     34.61 o 
 -12   0   2      819.97      879.78     70.79 o 
 -11   0   2     1020.31      888.30     52.84 o 
 -10   0   2      256.40      317.71     19.21 o 
  -9   0   2     4507.81     4017.62    107.84 o 
  -8   0   2     3087.16     2978.74     72.65 o 
  -7   0   2     8428.52     8025.74    168.17 o 
  -6   0   2     2463.67     2359.15     51.36 o 
  -5   0   2    15723.32    16477.51    352.83 o 
  -4   0   2     4787.08     4898.55     98.98 o 
  -3   0   2    31674.62    32329.12    645.36 o 
  -2   0   2     5654.24     3056.92    152.87 o 
   1   0   2    23627.03    24634.63    581.58 o 
   2   0   2      775.19      541.64     16.01 o 
   3   0   2     4559.89     4318.86     94.98 o 
   4   0   2      260.67      179.26      9.27 o 
   5   0   2     4071.37     4303.32    106.41 o 
   6   0   2     5767.20     5351.43    140.47 o 
   7   0   2     4480.56     4411.87    118.20 o 
   8   0   2     2996.06     2972.66     82.86 o 
   9   0   2     3013.20     3441.48    121.57 o 
  10   0   2      222.45      267.90     52.80 o 
  11   0   2      165.91      184.83     35.81 o 
  12   0   2      893.41     1006.15     72.91 o 
  13   0   2       19.78       94.92     42.84 o 
 -15   1   2       31.97       80.44     39.92 o 
 -14   1   2       10.75       58.95     36.51 o 
 -13   1   2      295.78      299.48     40.13 o 
 -12   1   2      468.57      427.10     46.92 o 
 -11   1   2     1239.84     1485.12     71.85 o 
 -10   1   2       91.27      111.31     15.67 o 
  -9   1   2     2749.27     2885.87     79.85 o 
  -8   1   2     6368.58     6019.08    148.00 o 
  -7   1   2      280.41      265.59     13.41 o 
  -6   1   2     2026.73     2130.08     53.62 o 
  -5   1   2       10.53       24.01      5.01 o 
  -4   1   2     4381.68     3207.45     67.10 o 
  -3   1   2      286.99      227.58      6.96 o 
  -2   1   2       37.66        2.84      4.87 o 
   0   1   2    14630.08     8932.03    281.52 o 
   1   1   2     2856.89     2990.26     62.13 o 
   2   1   2      908.57      735.61     18.55 o 
   3   1   2       11.81       17.97      4.59 o 
   4   1   2    12459.69    12094.35    261.99 o 
   5   1   2     5036.06     5569.69    184.57 o 
   6   1   2      546.90      589.19     57.52 o 
   7   1   2     1797.59     1765.36     52.60 o 
   8   1   2      890.11      863.92     32.96 o 
   9   1   2      961.22     1188.33     45.68 o 
  10   1   2      143.19      177.18     29.33 o 
  11   1   2      120.68      254.15     72.42 o 
  12   1   2      688.82      694.01     94.46 o 
  13   1   2      214.81      384.99     96.36 o 
 -15   2   2      342.61      372.00     61.96 o 
 -14   2   2       68.88      133.65     37.44 o 
 -13   2   2       44.26      119.24     54.11 o 
 -12   2   2     1370.01     1575.31     75.97 o 
 -11   2   2       51.68      163.07     23.58 o 
 -10   2   2     4805.16     4522.19    122.03 o 
  -9   2   2     2481.50     2450.10     61.95 o 
  -8   2   2     2850.16     2616.79     64.62 o 
  -7   2   2      230.39      453.16     17.99 o 
  -6   2   2      318.38      262.28     13.87 o 
  -5   2   2    12195.89    11563.11    229.41 o 
  -4   2   2     3138.41     3368.09     68.51 o 
  -3   2   2     5222.18     4957.01    103.42 o 
  -2   2   2    48158.26    43651.22    798.99 o 
  -1   2   2     4467.90     5199.24    149.57 o 
   0   2   2      375.69      481.41     23.19 o 
   1   2   2     9283.40     8413.58    186.29 o 
   2   2   2    11908.66    10822.30    222.82 o 
   3   2   2    11616.37    11302.19    233.73 o 
   4   2   2     1730.73     1696.23     53.58 o 
   5   2   2     1595.42     1235.67     35.15 o 
   6   2   2     1407.53     1213.16     51.52 o 
   7   2   2     1081.50     1125.06     58.89 o 
   8   2   2     1742.50     1621.44     64.45 o 
   9   2   2       52.72       91.41     26.02 o 
  10   2   2     1486.90     1494.80    108.31 o 
  11   2   2      206.90      317.50     65.32 o 
  12   2   2      326.06      470.68    123.39 o 
  13   2   2       79.55      175.28     54.71 o 
 -15   3   2      740.26      956.32    102.48 o 
 -14   3   2       32.55       71.17     47.77 o 
 -13   3   2      281.46      432.52     67.65 o 
 -12   3   2       76.61      132.41     38.74 o 
 -11   3   2       65.00      109.64     22.15 o 
 -10   3   2       72.44      117.17     15.42 o 
  -9   3   2       54.11       39.54     14.93 o 
  -8   3   2     3836.18     3773.99     89.88 o 
  -7   3   2    11480.36    11272.00    255.23 o 
  -6   3   2      991.60      847.56     25.17 o 
  -5   3   2     9545.14     9798.91    193.85 o 
  -4   3   2      126.90      118.16      8.03 o 
  -3   3   2     6266.25     5608.59    107.61 o 
  -2   3   2    87315.87    85673.65   1764.44 o 
  -1   3   2     3401.78     3209.94     98.60 o 
   0   3   2    15581.31    14562.02    459.39 o 
   1   3   2      248.46      243.84     21.72 o 
   2   3   2     4562.13     4800.36    115.72 o 
   3   3   2    17598.07    18409.66    376.59 o 
   4   3   2     1335.90     1222.66     35.43 o 
   5   3   2     5467.40     5209.20    128.05 o 
   6   3   2     5734.06     5405.70    134.06 o 
   7   3   2      272.68      278.71     17.06 o 
   8   3   2     3287.83     3312.54     92.15 o 
   9   3   2      318.01      284.30     21.17 o 
  10   3   2       42.18       80.92     66.13 o 
  11   3   2        1.46       66.84     34.60 o 
  12   3   2      139.71      150.90     50.05 o 
  13   3   2      433.42      506.22     68.36 o 
 -15   4   2       66.07      126.53     53.62 o 
 -14   4   2      299.97      337.01     58.82 o 
 -13   4   2      551.27      540.64     54.59 o 
 -12   4   2        6.65       15.21     39.23 o 
 -11   4   2      450.88      644.34     71.17 o 
 -10   4   2      565.82      680.04     33.07 o 
  -9   4   2     1611.58     1717.17     48.71 o 
  -8   4   2      793.27      586.86     22.65 o 
  -7   4   2     1310.95     1295.82     35.14 o 
  -6   4   2    11452.65    11111.07    250.49 o 
  -5   4   2     2665.85     2882.90     62.85 o 
  -4   4   2     3228.86     3101.44     66.10 o 
  -3   4   2      443.11      378.80     10.15 o 
  -2   4   2     4642.81     4242.76    125.45 o 
  -1   4   2     8679.53     7444.08    237.40 o 
   0   4   2      499.63      667.81     27.54 o 
   1   4   2     7611.58     6996.65    190.94 o 
   2   4   2     9353.14     8759.45    221.65 o 
   3   4   2      283.55      273.51     13.10 o 
   4   4   2       13.36       64.80      6.39 o 
   5   4   2     1530.08     1719.42     45.46 o 
   6   4   2     7512.02     6631.04    162.74 o 
   7   4   2     3833.63     3635.08     92.14 o 
   8   4   2       27.02       44.65     14.62 o 
   9   4   2      367.05      458.69     41.61 o 
  10   4   2      111.67      186.34     46.07 o 
  11   4   2      488.08      529.13     50.14 o 
  12   4   2        7.46       58.17     46.91 o 
  13   4   2      325.66      343.08     63.59 o 
 -14   5   2      196.28      163.68     54.27 o 
 -13   5   2        1.81        7.95     60.50 o 
 -12   5   2      487.87      532.11     51.46 o 
 -11   5   2      966.33     1017.41     69.78 o 
 -10   5   2      858.21      958.80     36.44 o 
  -9   5   2     4920.35     5001.44    122.27 o 
  -8   5   2     1739.68     1893.21     51.77 o 
  -7   5   2      206.43      168.65     12.25 o 
  -6   5   2     2290.78     2320.86     54.16 o 
  -5   5   2      266.61      357.72     27.65 o 
  -4   5   2     5572.88     5546.24    118.14 o 
  -3   5   2     8379.81     8591.92    208.56 o 
  -2   5   2      592.17      529.19     22.07 o 
  -1   5   2     4020.62     3918.87    229.06 o 
   0   5   2      505.54      423.80     22.35 o 
   1   5   2     1675.68     1931.89     66.99 o 
   2   5   2     6101.74     5779.43    158.19 o 
   3   5   2     1989.28     2183.57     73.31 o 
   4   5   2     5433.70     5222.87    138.05 o 
   5   5   2      125.79      194.91     12.72 o 
   6   5   2     1639.43     1505.44     42.36 o 
   7   5   2      129.00       89.13     12.95 o 
   8   5   2       30.75       59.35     14.99 o 
   9   5   2     2358.71     2471.14     88.89 o 
  10   5   2      157.01      197.81     42.54 o 
  11   5   2      796.49      951.26    173.91 o 
  12   5   2      301.03      354.13     61.53 o 
  13   5   2        9.89       93.92     55.79 o 
 -14   6   2      196.69      307.87     59.04 o 
 -13   6   2       19.62       40.61     70.20 o 
 -12   6   2      188.12      262.26     43.91 o 
 -11   6   2       59.30       21.27     34.10 o 
 -10   6   2      842.79      754.20     43.44 o 
  -9   6   2     2112.30     2413.73     64.35 o 
  -8   6   2      440.74      511.20     22.39 o 
  -7   6   2     1555.38     1445.74     36.32 o 
  -6   6   2      604.30      593.60     24.56 o 
  -5   6   2      821.30      734.40     22.84 o 
  -4   6   2     2568.92     2701.18     60.79 o 
  -3   6   2    11642.87    11696.14    321.89 o 
  -2   6   2     3705.39     3797.21    135.69 o 
  -1   6   2     3678.84     3519.69    182.57 o 
   0   6   2     1149.79     1054.12     45.14 o 
   1   6   2       61.95       61.06     13.87 o 
   2   6   2     4474.73     4414.26    139.52 o 
   3   6   2     1234.86     1075.65     33.19 o 
   4   6   2      114.70       95.85     10.42 o 
   5   6   2      242.16      156.41     12.96 o 
   6   6   2      929.65     1029.76     36.12 o 
   7   6   2     1292.26     1419.59     47.42 o 
   8   6   2       20.89        0.02     18.39 o 
   9   6   2      878.02      944.31     54.74 o 
  10   6   2     1232.45     1180.59    117.71 o 
  11   6   2       76.94       76.35     39.74 o 
  12   6   2      434.77      561.39     53.64 o 
 -14   7   2       72.21      127.72     55.57 o 
 -13   7   2      209.09      140.48     91.00 o 
 -12   7   2      653.44      598.15     57.21 o 
 -11   7   2      178.97      153.35     31.24 o 
 -10   7   2      157.67       92.28     24.61 o 
  -9   7   2      519.90      449.55     24.14 o 
  -8   7   2      154.97      187.61     17.06 o 
  -7   7   2     1469.81     1423.30     44.87 o 
  -6   7   2      193.40      303.56     17.20 o 
  -5   7   2      627.30      454.91     20.03 o 
  -4   7   2      304.21      396.17     14.38 o 
  -3   7   2      596.23      675.02     33.40 o 
  -2   7   2      582.78      496.28     25.89 o 
  -1   7   2      779.14      807.27     53.64 o 
   0   7   2    11176.36    10725.94    550.94 o 
   1   7   2     2548.67     2299.37     76.45 o 
   2   7   2     1072.71      996.68     45.79 o 
   3   7   2       31.67      175.67     15.34 o 
   4   7   2       48.66       63.78     10.54 o 
   5   7   2     3283.98     2951.79     94.71 o 
   6   7   2      542.03      624.39     27.76 o 
   7   7   2     1156.10     1119.42     43.31 o 
   8   7   2      582.10      590.51     30.19 o 
   9   7   2       36.49       72.97     35.28 o 
  10   7   2       49.71      100.99     42.62 o 
  11   7   2       34.66        8.44     36.42 o 
  12   7   2      145.21      174.94     49.56 o 
 -13   8   2      182.08       -3.68     85.04 o 
 -12   8   2      308.12      280.07     46.65 o 
 -11   8   2      213.77      168.98     54.29 o 
 -10   8   2      562.56      653.28     40.99 o 
  -9   8   2        3.99      -20.06     20.33 o 
  -8   8   2       70.10       68.56     15.85 o 
  -7   8   2       99.62      155.52     15.15 o 
  -6   8   2      317.97      337.18     20.86 o 
  -5   8   2     2441.94     2836.75     77.47 o 
  -4   8   2      814.70      686.66     41.06 o 
  -3   8   2     2243.99     2244.14     84.04 o 
  -2   8   2     2383.22     2310.82     84.52 o 
  -1   8   2       32.83       24.06     28.11 o 
   0   8   2      831.85      901.06     57.56 o 
   1   8   2       52.46        9.57     31.58 o 
   2   8   2      990.56     1039.25     48.46 o 
   3   8   2     4307.40     4064.24    160.28 o 
   4   8   2       67.18      110.80     17.76 o 
   5   8   2      353.05      368.78     18.79 o 
   6   8   2      167.76      272.44     17.76 o 
   7   8   2       29.13       -4.02     16.83 o 
   8   8   2      134.73      152.78     22.36 o 
   9   8   2      153.35      181.97     48.33 o 
  10   8   2      101.18      144.38     35.63 o 
  11   8   2       75.74       27.48     45.25 o 
 -13   9   2        2.07     -106.05     85.69 o 
 -12   9   2       42.91     -114.56     76.37 o 
 -11   9   2      144.80      115.59     67.98 o 
 -10   9   2      170.86       79.32     32.90 o 
  -9   9   2       87.61       46.24     21.69 o 
  -8   9   2       29.35       59.88     16.28 o 
  -7   9   2       77.96      145.05     15.55 o 
  -6   9   2       70.08      119.84     13.61 o 
  -5   9   2       19.42       -1.49     15.98 o 
  -4   9   2     1845.51     1934.36     74.50 o 
  -3   9   2     2837.87     2606.36     96.03 o 
  -2   9   2      121.94       97.73     24.81 o 
  -1   9   2      482.08      575.12     69.73 o 
   0   9   2      426.99      435.74     36.69 o 
   1   9   2      160.30      116.79     22.80 o 
   2   9   2       48.11       38.21     35.97 o 
   3   9   2     1524.54     1447.88     66.52 o 
   4   9   2      777.84      663.70     30.15 o 
   5   9   2       35.38       42.33     13.57 o 
   6   9   2       56.63       50.26     16.20 o 
   7   9   2      152.37      142.14     19.81 o 
   8   9   2       34.25       48.67     22.02 o 
   9   9   2      161.22      119.54     34.56 o 
  10   9   2       53.42       30.03     58.12 o 
  11   9   2      184.52      203.87     95.98 o 
 -12  10   2       39.81     -119.59     79.73 o 
 -11  10   2       23.84       29.75     58.55 o 
 -10  10   2       16.37      -16.87     39.14 o 
  -9  10   2       37.55       53.82     30.41 o 
  -8  10   2       73.34       52.02     26.60 o 
  -7  10   2      200.41      356.92     30.71 o 
  -6  10   2     1650.47     1661.78     68.57 o 
  -5  10   2       14.06       -2.44     17.41 o 
  -4  10   2       22.88       52.83     16.05 o 
  -3  10   2       93.22      104.69     16.03 o 
  -2  10   2      123.61      244.07     27.28 o 
  -1  10   2      146.20      161.75     15.46 o 
   0  10   2      126.82      212.50     72.15 o 
   1  10   2      770.02      740.01     57.42 o 
   2  10   2      409.29      487.25     85.69 o 
   3  10   2      267.42      320.36     35.11 o 
   4  10   2       45.31      103.47     33.05 o 
   5  10   2      152.15       87.18     21.08 o 
   6  10   2      230.30      277.07     26.72 o 
   7  10   2      437.76      417.43     32.72 o 
   8  10   2      114.75      130.14     39.44 o 
   9  10   2      123.78      143.65     46.54 o 
  10  10   2       26.61       34.79     66.46 o 
 -11  11   2       12.91       36.07     61.42 o 
 -10  11   2       36.28       14.21     75.67 o 
  -9  11   2        2.45      -10.85     31.30 o 
  -8  11   2       54.74        9.34     28.30 o 
  -7  11   2       44.41       44.77     24.06 o 
  -6  11   2       83.71       62.73     21.57 o 
  -5  11   2       75.50       45.45     20.00 o 
  -4  11   2       35.71       21.55     17.48 o 
  -3  11   2       70.36       57.74     16.53 o 
  -2  11   2      332.50      324.42     22.81 o 
  -1  11   2      301.66      238.60     23.99 o 
   0  11   2      296.15      267.56     29.96 o 
   1  11   2       87.85       63.35     40.68 o 
   2  11   2        2.11       -4.76     31.85 o 
   3  11   2      109.99       77.81     31.82 o 
   4  11   2      307.58      308.26     40.59 o 
   5  11   2        8.63        4.33     21.87 o 
   6  11   2      322.78      339.75     32.55 o 
   7  11   2      134.86      147.30     31.78 o 
   8  11   2       19.38       29.43     70.63 o 
   9  11   2        9.48       35.01     70.47 o 
 -10  12   2      170.46      170.09     89.86 o 
  -9  12   2      146.56      162.98     35.63 o 
  -8  12   2       21.46        9.72     29.61 o 
  -7  12   2      147.26      139.31     35.56 o 
  -6  12   2      127.62      166.21     27.88 o 
  -5  12   2       22.69       17.24     20.88 o 
  -4  12   2      137.97      113.07     20.51 o 
  -3  12   2      287.40      322.34     23.29 o 
  -2  12   2        9.70       -1.79     17.07 o 
  -1  12   2      111.98      118.26     24.03 o 
   0  12   2        4.97        2.46     29.14 o 
   1  12   2       45.83       96.96     30.30 o 
   2  12   2       44.17       70.47     32.12 o 
   3  12   2        5.96       70.25     35.82 o 
   4  12   2       14.78       83.22     37.76 o 
   5  12   2      165.99      153.25     27.33 o 
   6  12   2       42.30       68.21     28.21 o 
   7  12   2       44.99       37.92     51.22 o 
   8  12   2        0.45      -37.70     79.08 o 
  -9  13   2       17.39        4.56     34.82 o 
  -8  13   2       10.33       26.91     31.91 o 
  -7  13   2       13.09       31.09     28.76 o 
  -6  13   2       19.50       27.38     24.66 o 
  -5  13   2       22.50       19.60     22.72 o 
  -4  13   2        5.54       23.44     21.33 o 
  -3  13   2       28.20       36.68     20.47 o 
  -2  13   2       41.42       39.37     19.59 o 
  -1  13   2       15.19        3.72     24.89 o 
   0  13   2       27.12       35.34     34.87 o 
   1  13   2       37.79       13.33     32.29 o 
   2  13   2       50.51       55.20     35.21 o 
   3  13   2      534.20      505.98     53.03 o 
   4  13   2        8.18       36.71     41.01 o 
   5  13   2        3.67       14.91     31.06 o 
   6  13   2       13.15        8.31     29.00 o 
   7  13   2        3.24       -7.77     32.41 o 
  -7  14   2        1.88        3.67     32.63 o 
  -6  14   2        2.22       32.72     35.59 o 
  -5  14   2       14.93       -4.55     24.56 o 
  -4  14   2       87.35       83.70     23.87 o 
  -3  14   2       22.65       17.88     22.42 o 
  -2  14   2       88.01      137.40     22.58 o 
  -1  14   2       79.97      107.13     23.15 o 
   0  14   2      158.74      135.88     21.67 o 
   1  14   2      142.18      140.12     37.37 o 
   2  14   2       40.96       31.94     37.83 o 
   3  14   2        9.14       44.86     41.21 o 
   4  14   2       19.14       52.00     55.36 o 
   5  14   2       29.47       31.90     35.37 o 
   6  14   2       50.41       95.24     34.85 o 
  -5  15   2        4.98       37.79     26.92 o 
  -4  15   2       44.48       69.12     25.63 o 
  -3  15   2       27.45       28.38     24.06 o 
  -2  15   2        4.17       12.25     23.93 o 
  -1  15   2       26.11       37.47     22.65 o 
   0  15   2       55.31       85.30     22.25 o 
   1  15   2       89.91      152.83     40.04 o 
   2  15   2       33.71       72.65     42.04 o 
   3  15   2        0.38       26.48     44.07 o 
  -6 -15   3      172.91      216.77     76.48 o 
  -5 -15   3       16.27      -57.74     65.21 o 
  -4 -15   3       21.16       39.00     59.91 o 
  -3 -15   3      106.93      134.01     34.70 o 
  -2 -15   3       45.37      144.62     46.91 o 
  -1 -15   3        1.89       59.80     48.42 o 
   0 -15   3       69.09      123.60     55.25 o 
   1 -15   3       61.29      142.13     60.34 o 
   2 -15   3      146.16      179.07     69.11 o 
   3 -15   3       30.45       34.45     69.55 o 
  -8 -14   3      186.61      221.75     78.43 o 
  -7 -14   3       68.12      -25.78     69.98 o 
  -6 -14   3       12.61      -19.60     27.11 o 
  -5 -14   3      202.75      158.36     28.62 o 
  -4 -14   3       99.19       91.81     34.33 o 
  -3 -14   3        6.33       22.32     27.16 o 
  -2 -14   3      292.39      283.84     26.17 o 
  -1 -14   3      822.33      930.34     58.25 o 
   0 -14   3      522.03      559.81     49.17 o 
   1 -14   3       59.75       69.98     55.25 o 
   2 -14   3       43.45       82.65     62.07 o 
   3 -14   3      222.49      215.03     71.17 o 
   4 -14   3      268.11      194.34     76.91 o 
   5 -14   3      121.58       78.43     77.13 o 
  -9 -13   3       22.32       22.55     36.02 o 
  -8 -13   3       28.75       -0.28     27.55 o 
  -7 -13   3      153.23       79.87     26.92 o 
  -6 -13   3      194.62      143.54     30.28 o 
  -5 -13   3       47.90       39.65     29.24 o 
  -4 -13   3      309.07      332.84     29.52 o 
  -3 -13   3      579.39      653.76     33.47 o 
  -2 -13   3      448.93      463.35     28.44 o 
  -1 -13   3        4.36       30.31     19.64 o 
   0 -13   3      337.98      385.11     32.08 o 
   1 -13   3      990.26     1038.53     52.03 o 
   2 -13   3     1607.31     1954.46    147.76 o 
   3 -13   3      569.07      561.36     82.55 o 
   4 -13   3       13.23      -96.03     64.02 o 
   5 -13   3       13.52       -7.69     71.06 o 
   6 -13   3        1.57      -22.64     73.01 o 
   7 -13   3        2.32      -56.11     73.55 o 
 -10 -12   3      191.70      238.16     31.62 o 
  -9 -12   3      273.08      311.97     31.56 o 
  -8 -12   3      179.80      166.25     27.83 o 
  -7 -12   3        1.49        7.70     24.03 o 
  -6 -12   3      224.73      214.32     38.98 o 
  -5 -12   3      649.05      683.51     67.57 o 
  -4 -12   3      446.48      397.70     51.62 o 
  -3 -12   3       19.96      -21.04     21.85 o 
  -2 -12   3       50.09       23.86     20.21 o 
  -1 -12   3      530.69      507.25     26.59 o 
   0 -12   3      435.52      417.31     30.78 o 
   1 -12   3       77.52       76.73     29.50 o 
   2 -12   3       70.86       18.38     27.42 o 
   3 -12   3      196.86      181.19     69.28 o 
   4 -12   3       28.96       -5.11     65.86 o 
   5 -12   3        2.70        4.45     26.32 o 
   6 -12   3      142.86      176.61     32.81 o 
   7 -12   3      199.08      228.68     46.36 o 
   8 -12   3      169.15      251.27     40.44 o 
 -11 -11   3       41.46       64.44     29.84 o 
 -10 -11   3        2.30       31.97     32.02 o 
  -9 -11   3        1.90       -4.12     24.56 o 
  -8 -11   3      210.36      191.48     26.85 o 
  -7 -11   3     1209.22     1237.73     57.09 o 
  -6 -11   3      857.78      750.34     61.19 o 
  -5 -11   3        4.30      -11.18     21.59 o 
  -4 -11   3      116.42       72.72     31.76 o 
  -3 -11   3      135.07      132.77     22.18 o 
  -2 -11   3      731.64      903.49     46.18 o 
  -1 -11   3      426.85      359.68     24.38 o 
   0 -11   3      749.79      843.59     41.57 o 
   1 -11   3     2172.50     2178.97    159.95 o 
   2 -11   3        3.94      -26.19     58.17 o 
   3 -11   3      232.73      229.24     50.48 o 
   4 -11   3      770.25      620.24     35.58 o 
   5 -11   3      688.58      773.03     57.71 o 
   6 -11   3      795.40      773.13     99.39 o 
   7 -11   3      151.25      194.71     43.76 o 
   8 -11   3      139.36      152.41     36.98 o 
   9 -11   3      112.49      180.26     40.51 o 
 -12 -10   3        6.51       66.63     43.33 o 
 -11 -10   3       44.11       30.67     27.47 o 
 -10 -10   3       52.97       59.83     26.34 o 
  -9 -10   3      680.00      591.49     38.63 o 
  -8 -10   3      137.11      130.15     24.18 o 
  -7 -10   3        3.91       -8.88     21.78 o 
  -6 -10   3      792.13      831.36     41.63 o 
  -5 -10   3     1390.06     1278.27     53.46 o 
  -4 -10   3     2079.38     2085.36     52.52 o 
  -3 -10   3      455.55      384.42     20.59 o 
  -2 -10   3       77.45       57.12     15.25 o 
  -1 -10   3       54.32       27.23     12.80 o 
   0 -10   3      390.57      405.99     41.30 o 
   1 -10   3      282.48      235.88     27.15 o 
   2 -10   3     1045.67     1023.39     89.05 o 
   3 -10   3     2384.38     2354.32    138.55 o 
   4 -10   3      851.63      904.75     65.92 o 
   5 -10   3       11.52        4.40     22.51 o 
   6 -10   3       32.90      -10.62     25.13 o 
   7 -10   3      380.15      371.55     61.96 o 
   8 -10   3      989.41     1117.49     76.07 o 
   9 -10   3       76.57      108.71     38.01 o 
  10 -10   3       21.29       99.46     54.16 o 
 -13  -9   3       22.64       -0.25     40.75 o 
 -12  -9   3       18.77       49.21     28.87 o 
 -11  -9   3      509.15      620.60     41.57 o 
 -10  -9   3      241.46      237.59     30.53 o 
  -9  -9   3      509.44      467.49     31.96 o 
  -8  -9   3      603.87      586.70     34.88 o 
  -7  -9   3      350.20      516.25     31.45 o 
  -6  -9   3     2002.82     1877.46     50.62 o 
  -5  -9   3      511.11      515.36     20.06 o 
  -4  -9   3      612.31      724.19     30.21 o 
  -3  -9   3     2871.25     2930.87     78.86 o 
  -2  -9   3      780.63      842.14     35.25 o 
  -1  -9   3      694.75      644.02     26.96 o 
   0  -9   3      171.29      208.01     38.41 o 
   1  -9   3      525.46      452.06     29.64 o 
   2  -9   3     2945.78     3132.18    136.11 o 
   3  -9   3     1078.37     1067.50     44.48 o 
   4  -9   3      685.94      701.65     38.43 o 
   5  -9   3      975.85      909.42     57.12 o 
   6  -9   3      673.42      528.13     62.61 o 
   7  -9   3      131.38      221.57     25.28 o 
   8  -9   3       36.40       80.93     23.67 o 
   9  -9   3      312.54      371.03     43.61 o 
  10  -9   3      604.02      779.95     63.98 o 
 -14  -8   3       19.95      135.18     43.98 o 
 -13  -8   3      582.18      464.83     50.44 o 
 -12  -8   3      151.71      161.88     29.69 o 
 -11  -8   3      194.17      215.78     28.58 o 
 -10  -8   3       24.13       22.41     23.14 o 
  -9  -8   3       30.02       50.75     21.14 o 
  -8  -8   3      823.44      750.39     42.59 o 
  -7  -8   3     2892.71     2788.06     87.74 o 
  -6  -8   3      687.64      569.28     27.91 o 
  -5  -8   3     1149.33     1263.80     52.23 o 
  -4  -8   3       37.75       79.54      9.32 o 
  -3  -8   3      136.20      192.70     14.83 o 
  -2  -8   3     1084.16     1021.00     30.51 o 
  -1  -8   3     2073.23     2082.59     61.85 o 
   0  -8   3     1796.20     1647.60     65.58 o 
   1  -8   3       80.51       51.42     16.22 o 
   2  -8   3      177.59      147.22     30.64 o 
   3  -8   3      265.27      265.41     25.08 o 
   4  -8   3      848.57     1041.00     82.96 o 
   5  -8   3       45.04       31.78     28.71 o 
   6  -8   3     1089.57     1107.35     49.17 o 
   7  -8   3     1776.30     1763.22     93.21 o 
   8  -8   3       23.81       33.63     33.26 o 
   9  -8   3       43.20       61.60     25.52 o 
  10  -8   3      170.01      208.05     39.67 o 
  11  -8   3      112.24      178.31     42.19 o 
 -14  -7   3      182.52      223.19     45.49 o 
 -13  -7   3      192.96      265.70     32.81 o 
 -12  -7   3      573.03      579.31     44.17 o 
 -11  -7   3     1022.10      985.13     50.57 o 
 -10  -7   3      877.50      817.39     44.01 o 
  -9  -7   3       90.65      105.93     21.08 o 
  -8  -7   3      364.22      378.58     23.44 o 
  -7  -7   3     2155.65     2455.04     77.57 o 
  -6  -7   3     1017.14     1021.37     35.61 o 
  -5  -7   3      419.42      398.18     15.45 o 
  -4  -7   3     2131.18     1815.41     44.41 o 
  -3  -7   3     2215.95     2159.23     51.36 o 
  -2  -7   3     1333.98     1544.10     61.46 o 
  -1  -7   3      520.90      548.18     25.52 o 
   0  -7   3     1616.79     1509.51     52.55 o 
   1  -7   3     5141.41     5037.10    215.18 o 
   2  -7   3     4589.81     4134.42    170.78 o 
   3  -7   3      955.70      960.47     38.82 o 
   4  -7   3      395.62      436.92     25.01 o 
   5  -7   3      786.04      834.92     71.06 o 
   6  -7   3       49.10       59.60     18.31 o 
   7  -7   3      130.19      122.59     25.52 o 
   8  -7   3     1549.09     1660.67     70.12 o 
   9  -7   3      553.88      551.20     38.10 o 
  10  -7   3      154.75      190.78     38.64 o 
  11  -7   3       41.45      129.18     74.75 o 
 -15  -6   3       53.81      131.07     44.76 o 
 -14  -6   3      249.95      222.97     44.38 o 
 -13  -6   3       45.76        2.78     27.29 o 
 -12  -6   3      787.30      817.35     47.70 o 
 -11  -6   3      834.03      788.85     51.17 o 
 -10  -6   3     1896.72     1786.82     72.12 o 
  -9  -6   3     1445.16     1349.48     56.29 o 
  -8  -6   3      130.49      196.08     18.13 o 
  -7  -6   3      791.05      589.04     26.71 o 
  -6  -6   3       70.64       83.92     12.41 o 
  -5  -6   3     1305.21     1485.63     78.46 o 
  -4  -6   3     6616.83     6446.33    140.61 o 
  -3  -6   3     2542.48     2493.75     64.68 o 
  -2  -6   3    10709.23    11208.52    256.90 o 
  -1  -6   3     1417.51     1923.16    192.72 o 
   0  -6   3       33.60       38.05     10.00 o 
   1  -6   3     1512.85     1906.51     65.38 o 
   2  -6   3      626.84      675.01     29.19 o 
   3  -6   3     7545.36     7455.84    208.18 o 
   4  -6   3     2790.33     2301.86    103.51 o 
   5  -6   3       84.89      106.37     20.59 o 
   6  -6   3      307.32      318.48     21.02 o 
   7  -6   3       11.69       14.70     18.75 o 
   8  -6   3      524.85      501.70     35.02 o 
   9  -6   3     1523.92     1453.93     93.38 o 
  10  -6   3       99.69      141.64     36.85 o 
  11  -6   3      388.69      416.08     47.93 o 
  12  -6   3       32.74      124.33     41.84 o 
 -15  -5   3       22.27       88.59     42.72 o 
 -14  -5   3      123.70      146.87     45.34 o 
 -13  -5   3      307.13      363.13     33.59 o 
 -12  -5   3       49.58       95.93     26.52 o 
 -11  -5   3       76.43       98.73     24.09 o 
 -10  -5   3      551.92      522.24     35.51 o 
  -9  -5   3      326.06      405.16     49.15 o 
  -8  -5   3      483.50      540.62     23.43 o 
  -7  -5   3     1150.48      939.26     35.57 o 
  -6  -5   3      814.92      689.06     25.26 o 
  -5  -5   3      113.34      190.44     10.95 o 
  -4  -5   3      177.61      198.31     12.72 o 
  -3  -5   3     4462.82     5297.58    120.06 o 
  -2  -5   3     3969.83     3464.36     79.38 o 
  -1  -5   3     3397.64     3566.72    148.79 o 
   0  -5   3     2305.86     2105.11     70.45 o 
   1  -5   3     1568.62     1748.43     60.95 o 
   2  -5   3      190.49      202.23     10.82 o 
   3  -5   3      413.30      455.37     22.02 o 
   4  -5   3      573.69      692.59     27.60 o 
   5  -5   3     4311.11     4327.35    144.96 o 
   6  -5   3      688.41      651.56     28.76 o 
   7  -5   3       82.23       28.23     18.02 o 
   8  -5   3      168.55      275.25     34.41 o 
   9  -5   3      351.46      297.86     43.60 o 
  10  -5   3      309.76      312.71     41.19 o 
  11  -5   3       24.03       80.52     36.95 o 
  12  -5   3      110.52      206.44     43.49 o 
 -15  -4   3      102.33      188.74     44.96 o 
 -14  -4   3       29.87       99.62     37.75 o 
 -13  -4   3      580.56      707.18     45.58 o 
 -12  -4   3       68.43       45.45     23.24 o 
 -11  -4   3       61.43       61.89     21.49 o 
 -10  -4   3      152.26      165.86     22.56 o 
  -9  -4   3      402.29      371.81     22.63 o 
  -8  -4   3     2027.71     2061.67     94.09 o 
  -7  -4   3      170.28      172.53     12.57 o 
  -6  -4   3     5033.41     4666.77    113.95 o 
  -5  -4   3      743.62     1038.89     60.16 o 
  -4  -4   3      144.57      154.33     10.38 o 
  -3  -4   3     4304.29     4406.74    103.24 o 
  -2  -4   3     7251.76     6891.01    161.69 o 
  -1  -4   3      137.46      400.83     23.31 o 
   0  -4   3     3063.11     3047.58    102.63 o 
   1  -4   3      556.39      581.07     31.14 o 
   2  -4   3     9731.46     9434.95    225.68 o 
   3  -4   3       41.56        3.53     14.65 o 
   4  -4   3      871.14      778.54     28.95 o 
   5  -4   3     4590.09     4432.28    120.49 o 
   6  -4   3      104.59      130.70     16.98 o 
   7  -4   3     5165.98     4963.60    197.25 o 
   8  -4   3      510.17      563.36     48.03 o 
   9  -4   3       12.20       62.07     31.07 o 
  10  -4   3       19.08       96.96     33.92 o 
  11  -4   3       14.80       76.60     36.23 o 
  12  -4   3      189.71      265.77     44.13 o 
 -15  -3   3      212.87      151.11     54.92 o 
 -14  -3   3       68.56      147.69     43.44 o 
 -13  -3   3       48.92       95.33     44.31 o 
 -12  -3   3      214.40      147.89     29.00 o 
 -11  -3   3      760.70      728.50     42.52 o 
 -10  -3   3     1878.01     1872.66     61.11 o 
  -9  -3   3      237.06      218.79     24.10 o 
  -8  -3   3      548.85      621.79     29.94 o 
  -7  -3   3      426.91      627.72     32.20 o 
  -6  -3   3      823.53      694.20     19.72 o 
  -5  -3   3     8422.87     8851.82    192.37 o 
  -4  -3   3     5721.52     5954.70    130.55 o 
  -3  -3   3    23972.16    22763.07    392.05 o 
  -2  -3   3     7703.63     8630.71    188.49 o 
  -1  -3   3     2779.85     2354.33     75.70 o 
   0  -3   3     7015.18     6936.18    189.23 o 
   1  -3   3     1054.90      833.83     21.20 o 
   2  -3   3     6600.25     6003.33    137.67 o 
   3  -3   3     4082.93     4430.21    118.08 o 
   4  -3   3      857.23     1019.28     32.55 o 
   5  -3   3     2794.90     2860.61     87.08 o 
   6  -3   3       92.56       21.17     17.37 o 
   7  -3   3      201.46      223.66     19.71 o 
   8  -3   3      302.29      271.09     34.33 o 
   9  -3   3       37.12       84.12     29.92 o 
  10  -3   3      712.89      721.73     57.24 o 
  11  -3   3        8.54       73.10     35.55 o 
  12  -3   3       39.60      128.23     57.31 o 
  13  -3   3       21.81      111.04     52.11 o 
 -16  -2   3       89.99      109.63     55.46 o 
 -15  -2   3      207.98      267.24     82.76 o 
 -14  -2   3       87.32       72.30     36.27 o 
 -13  -2   3       38.89       70.90     33.01 o 
 -12  -2   3      159.99      141.30     32.68 o 
 -11  -2   3       66.62       41.47     24.38 o 
 -10  -2   3     3602.72     3493.27    126.86 o 
  -9  -2   3     1504.84     1584.89     51.90 o 
  -8  -2   3      153.59      175.67     16.29 o 
  -7  -2   3     2529.38     2120.79     58.07 o 
  -6  -2   3      275.23      325.60     21.07 o 
  -5  -2   3      771.92     1123.49     25.37 o 
  -4  -2   3    10920.66    10533.82    196.95 o 
  -3  -2   3    40478.89    38719.70    629.39 o 
  -2  -2   3    84108.17    80736.84   1533.92 o 
  -1  -2   3     1706.46     1738.36     56.14 o 
   0  -2   3     6347.44     6960.32    165.37 o 
   1  -2   3    10183.05    10853.00    233.65 o 
   2  -2   3     7040.75     6833.75    154.03 o 
   3  -2   3     2089.48     1936.41     51.55 o 
   4  -2   3      311.03      207.19     13.98 o 
   5  -2   3     3408.19     3523.52    163.14 o 
   6  -2   3     1094.47     1055.62     38.94 o 
   7  -2   3       24.69       62.24     17.25 o 
   8  -2   3      486.92      621.46     42.39 o 
   9  -2   3       61.03       84.40     29.33 o 
  10  -2   3      247.65      242.26     37.67 o 
  11  -2   3      343.33      429.42     45.37 o 
  12  -2   3        9.57       69.23     37.50 o 
  13  -2   3        1.04      132.93     42.66 o 
 -16  -1   3      249.54      380.90     86.07 o 
 -15  -1   3       28.43       91.11     40.11 o 
 -14  -1   3      198.37      251.82     43.66 o 
 -13  -1   3       60.64      106.43     34.07 o 
 -12  -1   3     1620.10     1569.75     87.21 o 
 -11  -1   3      141.94      162.15     26.92 o 
 -10  -1   3      133.30      213.81     23.91 o 
  -9  -1   3     1322.67      990.72     30.79 o 
  -8  -1   3     2419.37     2425.57     59.75 o 
  -7  -1   3     3976.53     3443.12     78.23 o 
  -6  -1   3      678.83      837.32     25.06 o 
  -5  -1   3    16473.97    15488.61    311.20 o 
  -4  -1   3    11864.32    12864.19    268.07 o 
  -3  -1   3     1114.45     1345.20     29.71 o 
  -2  -1   3       15.12       17.76      1.93 o 
  -1  -1   3      294.49      270.37      7.16 o 
   0  -1   3      184.81       70.78      3.19 o 
   1  -1   3     1442.99     1362.94     31.88 o 
   2  -1   3      173.14      209.92      8.02 o 
   3  -1   3      520.74      504.02     22.64 o 
   4  -1   3    13895.68    14153.80    366.50 o 
   5  -1   3     1846.32     1851.33     58.34 o 
   6  -1   3     1131.70      837.67     33.19 o 
   7  -1   3     1630.36     1614.96     53.96 o 
   8  -1   3     5118.62     5104.41    148.55 o 
   9  -1   3       63.35       30.54     33.63 o 
  10  -1   3       91.46      170.33     34.01 o 
  11  -1   3      459.95      456.05     46.14 o 
  12  -1   3      312.59      447.59     99.45 o 
  13  -1   3       55.44      152.40     41.70 o 
 -16   0   3       20.27      105.31     46.53 o 
 -15   0   3       15.37       54.16     38.55 o 
 -14   0   3        3.84      118.29     37.01 o 
 -13   0   3       30.90       22.19     31.55 o 
 -12   0   3       74.50       55.05     29.70 o 
 -11   0   3       13.64       15.75     19.49 o 
 -10   0   3       36.14       65.66     14.04 o 
  -9   0   3       48.50      148.32     15.95 o 
  -8   0   3       37.98       11.77      8.81 o 
  -7   0   3        3.64        2.86      6.94 o 
  -6   0   3       17.95       26.59      5.81 o 
  -5   0   3       39.20       52.68      4.87 o 
  -4   0   3       98.18      131.36      9.97 o 
  -3   0   3       42.57      106.01      6.14 o 
  -2   0   3        1.40       62.46      3.84 o 
  -1   0   3       14.64      135.65      5.63 o 
   0   0   3        3.09       34.48      4.30 o 
   1   0   3       17.38       66.63      4.53 o 
   2   0   3       74.51       97.82      5.89 o 
   3   0   3       46.05       55.06      5.91 o 
   4   0   3       56.88       59.50      8.05 o 
   5   0   3       13.62      -10.67      9.48 o 
   6   0   3       21.57       49.79     11.55 o 
   7   0   3       47.82        8.70     12.64 o 
   8   0   3       26.30       30.16     15.70 o 
   9   0   3        0.10       27.46     32.18 o 
  10   0   3       26.09      114.33     31.93 o 
  11   0   3       48.28      181.46     42.14 o 
  12   0   3      118.08      114.61     48.75 o 
  13   0   3       27.69      121.54     52.32 o 
 -16   1   3      249.52      241.36     60.99 o 
 -15   1   3       28.38       72.67     38.65 o 
 -14   1   3      198.73      231.57     46.69 o 
 -13   1   3       60.59      133.26     33.85 o 
 -12   1   3     1620.21     1645.90     77.93 o 
 -11   1   3      142.60      161.00     23.22 o 
 -10   1   3      133.78      210.95     19.84 o 
  -9   1   3     1322.07     1006.64     35.19 o 
  -8   1   3     2419.57     2389.88     66.94 o 
  -7   1   3     3976.32     3437.30     91.56 o 
  -6   1   3      679.03      850.42     21.64 o 
  -5   1   3    16473.94    15595.63    288.52 o 
  -4   1   3    11865.51    12778.00    246.91 o 
  -3   1   3     1115.13     1358.93     24.18 o 
  -2   1   3       14.93       17.36      1.85 o 
  -1   1   3      294.81      254.61      7.04 o 
   0   1   3      184.23       72.47      3.20 o 
   1   1   3     1444.07     1342.85     30.64 o 
   2   1   3      173.89      201.92      7.72 o 
   3   1   3      520.85      493.09     15.98 o 
   4   1   3    13895.87    13914.00    358.16 o 
   5   1   3     1846.09     1867.63     61.78 o 
   6   1   3     1131.38      845.11     40.98 o 
   7   1   3     1630.24     1629.04     49.78 o 
   8   1   3     5118.79     5223.24    148.36 o 
   9   1   3       63.43       45.05     28.81 o 
  10   1   3       91.73      110.29     43.74 o 
  11   1   3      459.94      465.42     45.80 o 
  12   1   3      312.48      436.60     69.82 o 
  13   1   3       55.32      128.69     53.19 o 
 -16   2   3       89.98       74.75     53.84 o 
 -15   2   3      207.87      210.59     55.03 o 
 -14   2   3       87.43      129.56     36.33 o 
 -13   2   3       39.08       61.29     31.82 o 
 -12   2   3      159.65      190.87     29.18 o 
 -11   2   3       66.28       93.53     21.08 o 
 -10   2   3     3602.81     3559.73     97.17 o 
  -9   2   3     1504.74     1633.79     46.27 o 
  -8   2   3      154.10      160.13     12.29 o 
  -7   2   3     2528.35     2075.83     54.41 o 
  -6   2   3      276.55      305.94     13.25 o 
  -5   2   3      771.80     1129.76     25.08 o 
  -4   2   3    10921.58    10664.88    203.78 o 
  -3   2   3    40480.54    38277.36    701.47 o 
  -2   2   3    84109.95    80073.64   1534.14 o 
  -1   2   3     1706.41     1794.28     56.86 o 
   0   2   3     6346.71     6814.72    183.94 o 
   1   2   3    10183.01    10817.11    223.29 o 
   2   2   3     7041.09     6693.04    139.90 o 
   3   2   3     2088.86     1898.75     42.14 o 
   4   2   3      311.65      227.98     11.02 o 
   5   2   3     3408.56     3525.86     93.92 o 
   6   2   3     1094.31     1083.48     69.62 o 
   7   2   3       24.92       70.54     20.10 o 
   8   2   3      486.44      627.85     30.48 o 
   9   2   3       60.89       64.20     29.22 o 
  10   2   3      247.42      294.78     57.89 o 
  11   2   3      343.50      458.64    109.09 o 
  12   2   3        9.59       89.05     48.96 o 
  13   2   3        1.03       79.84     52.43 o 
 -15   3   3      212.70      154.80     52.65 o 
 -14   3   3       68.71      152.00     36.91 o 
 -13   3   3       48.87       64.49     49.49 o 
 -12   3   3      214.08      160.07     34.05 o 
 -11   3   3      760.69      822.90     42.99 o 
 -10   3   3     1878.13     1852.52     53.62 o 
  -9   3   3      237.13      241.31     15.26 o 
  -8   3   3      548.14      646.80     24.42 o 
  -7   3   3      428.20      609.97     25.62 o 
  -6   3   3      823.44      720.35     22.58 o 
  -5   3   3     8423.54     8863.01    176.35 o 
  -4   3   3     5722.35     6023.64    115.93 o 
  -3   3   3    23973.14    22849.22    437.28 o 
  -2   3   3     7702.55     8501.03    193.53 o 
  -1   3   3     2779.13     2343.37     95.75 o 
   0   3   3     7014.64     6982.70    321.55 o 
   1   3   3     1054.49      841.44     22.23 o 
   2   3   3     6599.12     6043.23    124.73 o 
   3   3   3     4083.65     4358.95     98.17 o 
   4   3   3      857.42      978.44     32.97 o 
   5   3   3     2795.39     2974.15     73.98 o 
   6   3   3       92.83       18.70     11.02 o 
   7   3   3      201.19      217.30     25.78 o 
   8   3   3      302.30      297.22     28.49 o 
   9   3   3       37.22       44.83     23.22 o 
  10   3   3      713.02      718.01     88.48 o 
  11   3   3        8.50       71.61     45.39 o 
  12   3   3       39.50       58.17     48.96 o 
  13   3   3       21.84      100.42     54.06 o 
 -15   4   3      102.31      132.27     54.06 o 
 -14   4   3       29.78       89.91     47.12 o 
 -13   4   3      580.63      794.89     65.72 o 
 -12   4   3       68.60      127.30     65.85 o 
 -11   4   3       60.99       86.57     19.34 o 
 -10   4   3      153.07      180.97     16.52 o 
  -9   4   3      402.36      381.31     18.40 o 
  -8   4   3     2027.68     2051.07     54.88 o 
  -7   4   3      169.44      188.42     12.04 o 
  -6   4   3     5031.19     4605.74    104.28 o 
  -5   4   3      743.78     1026.74     26.27 o 
  -4   4   3      144.59      167.26      9.93 o 
  -3   4   3     4302.86     4495.79     92.65 o 
  -2   4   3     7252.15     6883.82    183.79 o 
  -1   4   3      137.97      366.35     13.70 o 
   0   4   3     3062.38     3046.74     98.46 o 
   1   4   3      556.91      534.53     27.99 o 
   2   4   3     9731.18     9290.40    244.38 o 
   3   4   3       41.42        8.49      7.42 o 
   4   4   3      871.58      832.77     31.36 o 
   5   4   3     4589.76     4325.05    107.42 o 
   6   4   3      104.53      162.74     12.92 o 
   7   4   3     5165.73     5304.77    133.04 o 
   8   4   3      509.91      576.60     37.67 o 
   9   4   3       12.12       14.17     19.66 o 
  10   4   3       19.04        6.31     38.51 o 
  11   4   3       14.94       50.15     46.52 o 
  12   4   3      189.82      178.53     57.20 o 
 -15   5   3       22.31       69.01     51.13 o 
 -14   5   3      123.76      119.49     50.26 o 
 -13   5   3      307.29      351.25     60.77 o 
 -12   5   3       49.47       88.57     51.35 o 
 -11   5   3       75.88      102.79     26.38 o 
 -10   5   3      551.40      660.26     27.51 o 
  -9   5   3      326.24      396.34     18.98 o 
  -8   5   3      483.77      509.15     31.99 o 
  -7   5   3     1150.33      961.91     29.85 o 
  -6   5   3      814.69      750.51     21.64 o 
  -5   5   3      113.42      190.27     11.76 o 
  -4   5   3      177.62      247.34      9.22 o 
  -3   5   3     4463.17     5064.05    136.19 o 
  -2   5   3     3969.81     3346.20     99.55 o 
  -1   5   3     3397.34     3542.27    113.95 o 
   0   5   3     2306.23     2056.41     69.03 o 
   1   5   3     1568.60     1755.74     60.31 o 
   2   5   3      190.59      191.69     12.14 o 
   3   5   3      413.07      427.51     17.83 o 
   4   5   3      573.90      694.83     25.41 o 
   5   5   3     4311.04     4306.44    105.90 o 
   6   5   3      688.34      688.25     32.85 o 
   7   5   3       82.31       13.39     12.89 o 
   8   5   3      168.57      274.22     20.47 o 
   9   5   3      351.26      289.68     26.82 o 
  10   5   3      309.84      264.35     44.16 o 
  11   5   3       23.85       55.48     60.90 o 
  12   5   3      110.63      189.14     57.41 o 
 -15   6   3       53.81      151.66     55.14 o 
 -14   6   3      250.21      239.19     56.44 o 
 -13   6   3       45.91       17.86     74.10 o 
 -12   6   3      787.21      882.59     68.55 o 
 -11   6   3      834.55      760.15     44.24 o 
 -10   6   3     1895.87     1896.33     64.33 o 
  -9   6   3     1445.14     1383.73     54.04 o 
  -8   6   3      130.65      251.72     14.76 o 
  -7   6   3      791.29      583.55     30.01 o 
  -6   6   3       70.91       78.61     10.90 o 
  -5   6   3     1304.88     1536.03     43.39 o 
  -4   6   3     6617.77     6579.87    148.25 o 
  -3   6   3     2541.41     2503.10     89.62 o 
  -2   6   3    10708.72    10966.64    552.71 o 
  -1   6   3     1417.77     1708.59     71.22 o 
   0   6   3       33.71       19.82      8.48 o 
   1   6   3     1513.85     1806.17     75.12 o 
   2   6   3      626.87      691.30     46.74 o 
   3   6   3     7546.31     7064.41    190.24 o 
   4   6   3     2790.20     2448.83     66.72 o 
   5   6   3       84.70      102.78     17.08 o 
   6   6   3      307.25      381.07     20.72 o 
   7   6   3       11.81      -10.20     16.82 o 
   8   6   3      524.48      384.99     32.54 o 
   9   6   3     1524.26     1519.13    100.33 o 
  10   6   3       99.44       30.07     38.99 o 
  11   6   3      388.53      505.84    121.40 o 
  12   6   3       32.73       49.40     54.27 o 
 -14   7   3      182.58      205.49     48.67 o 
 -13   7   3      192.88      223.38     59.91 o 
 -12   7   3      573.21      547.99     52.71 o 
 -11   7   3     1022.60     1033.97     85.91 o 
 -10   7   3      877.22      847.52     45.83 o 
  -9   7   3       90.47       73.21     16.79 o 
  -8   7   3      364.71      358.76     19.79 o 
  -7   7   3     2155.89     2500.83     70.95 o 
  -6   7   3     1017.53      923.93     32.25 o 
  -5   7   3      419.49      428.20     29.89 o 
  -4   7   3     2131.73     1751.41     62.10 o 
  -3   7   3     2215.69     2053.05     77.08 o 
  -2   7   3     1334.61     1354.98     77.96 o 
  -1   7   3      520.05      473.44     35.83 o 
   0   7   3     1616.69     1387.71     50.01 o 
   1   7   3     5140.77     4798.81    189.04 o 
   2   7   3     4590.51     4078.39    160.09 o 
   3   7   3      955.58      829.23     29.19 o 
   4   7   3      395.90      419.35     19.59 o 
   5   7   3      785.89      828.84     31.40 o 
   6   7   3       49.15       58.70     17.91 o 
   7   7   3      130.30      126.32     18.38 o 
   8   7   3     1549.36     1781.41     68.10 o 
   9   7   3      553.52      561.46    112.83 o 
  10   7   3      154.78       61.89     40.57 o 
  11   7   3       41.49       69.81     39.48 o 
 -14   8   3       19.90     -130.81     87.20 o 
 -13   8   3      582.10      434.99    134.11 o 
 -12   8   3      151.59       77.48     39.12 o 
 -11   8   3      194.30      124.36     30.25 o 
 -10   8   3       24.09       -0.67     22.69 o 
  -9   8   3       30.03       57.84     18.67 o 
  -8   8   3      822.68      846.09     34.36 o 
  -7   8   3     2893.47     2871.76     80.42 o 
  -6   8   3      687.56      662.71     24.37 o 
  -5   8   3     1149.05     1233.91     43.74 o 
  -4   8   3       37.73       70.54     12.91 o 
  -3   8   3      136.22      182.86     15.29 o 
  -2   8   3     1084.08      953.56     46.51 o 
  -1   8   3     2073.14     1992.50    107.53 o 
   0   8   3     1795.50     1514.21     88.37 o 
   1   8   3       80.29       57.39     13.38 o 
   2   8   3      177.01      192.61     21.01 o 
   3   8   3      265.30      283.16     21.61 o 
   4   8   3      848.36      956.81     52.35 o 
   5   8   3       45.12       45.86     15.49 o 
   6   8   3     1089.86     1142.69     47.46 o 
   7   8   3     1776.05     1786.82     61.42 o 
   8   8   3       23.75       31.10     34.29 o 
   9   8   3       43.15       72.85     40.71 o 
  10   8   3      170.10      122.36     59.23 o 
  11   8   3      112.37       84.70     41.31 o 
 -13   9   3       22.60     -120.57     80.38 o 
 -12   9   3       18.79     -108.38     72.26 o 
 -11   9   3      509.14      540.97    100.37 o 
 -10   9   3      241.45      218.64     46.66 o 
  -9   9   3      509.31      527.08     29.59 o 
  -8   9   3      604.01      590.70     32.09 o 
  -7   9   3      350.15      397.58     55.57 o 
  -6   9   3     2002.48     2045.04     57.63 o 
  -5   9   3      510.99      494.48     31.35 o 
  -4   9   3      612.23      758.78     60.21 o 
  -3   9   3     2871.79     2820.25    104.53 o 
  -2   9   3      780.96      786.46     34.99 o 
  -1   9   3      695.13      575.00     89.64 o 
   0   9   3      171.35      158.30     23.67 o 
   1   9   3      525.35      383.99     39.87 o 
   2   9   3     2945.86     3009.99    144.00 o 
   3   9   3     1078.41     1117.65     54.11 o 
   4   9   3      686.38      709.46     42.59 o 
   5   9   3      975.79     1051.98     48.37 o 
   6   9   3      673.24      561.50     27.89 o 
   7   9   3      131.48      207.07     29.66 o 
   8   9   3       36.27       34.03     35.67 o 
   9   9   3      312.72      410.38     61.65 o 
  10   9   3      604.20      779.70     97.01 o 
 -12  10   3        6.53     -109.20     72.80 o 
 -11  10   3       44.19       -8.65     69.87 o 
 -10  10   3       53.04       10.67     32.42 o 
  -9  10   3      680.07      592.99     45.54 o 
  -8  10   3      137.22      152.23     27.50 o 
  -7  10   3        3.89        3.81     21.71 o 
  -6  10   3      792.33      800.97     47.66 o 
  -5  10   3     1389.76     1316.96     56.03 o 
  -4  10   3     2079.17     2035.96     79.29 o 
  -3  10   3      455.55      379.35     39.79 o 
  -2  10   3       77.53       75.51     13.44 o 
  -1  10   3       54.05       33.28     33.09 o 
   0  10   3      390.31      424.53     39.19 o 
   1  10   3      282.30      218.51     30.04 o 
   2  10   3     1045.65      998.15     70.88 o 
   3  10   3     2384.17     2559.88    137.86 o 
   4  10   3      851.56      940.33     48.82 o 
   5  10   3       11.51       -1.55     30.52 o 
   6  10   3       32.92       -5.34     29.41 o 
   7  10   3      380.22      414.82     37.67 o 
   8  10   3      989.80     1299.18    134.87 o 
   9  10   3       76.55      115.05     59.31 o 
  10  10   3       21.39        2.27     88.18 o 
 -11  11   3       41.25      -25.28     80.05 o 
 -10  11   3        2.31      -23.06     33.57 o 
  -9  11   3        1.92       10.49     30.27 o 
  -8  11   3      210.25      244.72     31.24 o 
  -7  11   3     1209.19     1410.38     71.99 o 
  -6  11   3      858.28      752.78     40.49 o 
  -5  11   3        4.34       16.94     21.81 o 
  -4  11   3      116.30      109.92     18.58 o 
  -3  11   3      135.20      127.78     17.62 o 
  -2  11   3      731.60      933.51     41.78 o 
  -1  11   3      427.07      382.91     37.13 o 
   0  11   3      749.77      830.36     61.44 o 
   1  11   3     2173.03     2105.88    119.70 o 
   2  11   3        3.93       -4.03     33.26 o 
   3  11   3      232.66      282.25     59.31 o 
   4  11   3      770.05      676.46     41.44 o 
   5  11   3      688.79      796.85     51.71 o 
   6  11   3      795.04      837.89     54.20 o 
   7  11   3      151.21      203.48     30.80 o 
   8  11   3      139.24      120.68     45.17 o 
   9  11   3      112.42      192.39     74.37 o 
 -10  12   3      191.57      220.62     39.03 o 
  -9  12   3      273.08      266.93     36.34 o 
  -8  12   3      179.70      176.18     31.58 o 
  -7  12   3        1.48       10.46     30.44 o 
  -6  12   3      224.76      210.71     25.68 o 
  -5  12   3      649.04      705.04     40.66 o 
  -4  12   3      446.52      423.91     28.40 o 
  -3  12   3       20.01       15.66     18.34 o 
  -2  12   3       49.96       20.45     17.21 o 
  -1  12   3      530.66      507.07     51.02 o 
   0  12   3      435.41      430.58     39.67 o 
   1  12   3       77.48       91.63     32.33 o 
   2  12   3       71.00       71.78     39.54 o 
   3  12   3      196.94      180.42     39.91 o 
   4  12   3       29.02       81.01     39.29 o 
   5  12   3        2.72       10.51     48.38 o 
   6  12   3      142.79      171.09     31.28 o 
   7  12   3      199.07      196.98     43.18 o 
   8  12   3      169.24      239.41     82.28 o 
  -9  13   3       22.35       21.48     34.96 o 
  -8  13   3       28.66       17.63     31.03 o 
  -7  13   3      153.31      148.48     33.88 o 
  -6  13   3      194.42      183.96     26.31 o 
  -5  13   3       47.84       59.77     23.21 o 
  -4  13   3      309.08      304.80     26.50 o 
  -3  13   3      579.25      670.07     38.76 o 
  -2  13   3      448.87      446.41     30.63 o 
  -1  13   3        4.36        6.69     27.10 o 
   0  13   3      337.98      432.65    101.72 o 
   1  13   3      990.20     1003.87     77.20 o 
   2  13   3     1607.50     1857.46    115.89 o 
   3  13   3      569.01      643.45     63.91 o 
   4  13   3       13.11        3.90     49.61 o 
   5  13   3       13.55       43.78     26.94 o 
   6  13   3        1.55        8.56     43.13 o 
   7  13   3        2.29       -9.74     99.45 o 
  -8  14   3      186.69      199.95     35.99 o 
  -7  14   3       68.17       51.96     30.83 o 
  -6  14   3       12.50       19.69     26.63 o 
  -5  14   3      202.57      159.95     26.73 o 
  -4  14   3       99.08       86.69     24.49 o 
  -3  14   3        6.34       30.77     22.72 o 
  -2  14   3      292.42      271.17     25.46 o 
  -1  14   3      822.34      836.78     47.46 o 
   0  14   3      522.20      564.30     55.34 o 
   1  14   3       59.76       91.59     38.49 o 
   2  14   3       43.48       65.55     40.22 o 
   3  14   3      222.42      237.97     47.00 o 
   4  14   3      268.07      257.71     62.18 o 
   5  14   3      121.62      147.15     29.36 o 
  -6  15   3      172.87      184.56     38.50 o 
  -5  15   3       16.27       -7.15     26.71 o 
  -4  15   3       21.18       32.57     25.91 o 
  -3  15   3      107.04      103.71     25.57 o 
  -2  15   3       45.47       60.49     24.26 o 
  -1  15   3        1.89       18.76     22.32 o 
   0  15   3       69.08      146.01     39.56 o 
   1  15   3       61.30      121.09     41.75 o 
   2  15   3      146.15      180.13     46.29 o 
   3  15   3       30.45       32.72     57.09 o 
  -6 -15   4        8.42       69.01     69.87 o 
  -5 -15   4       29.16       21.67     66.08 o 
  -4 -15   4        4.92       27.15     34.52 o 
  -3 -15   4       25.01      146.24     47.88 o 
  -2 -15   4      110.04      166.18     50.81 o 
  -1 -15   4       76.97      174.84     53.73 o 
   0 -15   4       89.74      135.52     58.61 o 
   1 -15   4       17.64       45.61     62.40 o 
   2 -15   4       86.73      106.16     68.36 o 
  -8 -14   4       33.25       -1.41     36.43 o 
  -7 -14   4       18.75      -53.63     45.06 o 
  -6 -14   4       33.35      -20.46     27.62 o 
  -5 -14   4       15.72       21.70     27.20 o 
  -4 -14   4       31.99      -13.09     23.22 o 
  -3 -14   4        4.25      -22.19     23.10 o 
  -2 -14   4       68.86      101.71     35.17 o 
  -1 -14   4       15.11       45.73     37.21 o 
   0 -14   4       15.03       39.32     52.00 o 
   1 -14   4      242.38      318.27     65.21 o 
   2 -14   4       23.17      -52.32     61.75 o 
   3 -14   4       44.71        2.27     67.81 o 
   4 -14   4       43.32      -21.02     72.26 o 
 -10 -13   4       62.78       37.81    120.30 o 
  -9 -13   4       49.32       60.39     63.59 o 
  -8 -13   4       11.72       -8.07     27.57 o 
  -7 -13   4        1.58        3.18     26.12 o 
  -6 -13   4       12.31      -54.09     47.45 o 
  -5 -13   4       66.45       38.73     25.30 o 
  -4 -13   4       31.24      -17.76     49.10 o 
  -3 -13   4       98.39       58.46     22.09 o 
  -2 -13   4       53.30       59.29     21.18 o 
  -1 -13   4       26.22       44.18     28.12 o 
   0 -13   4       12.69       -3.14     24.85 o 
   1 -13   4       53.40       42.70     39.25 o 
   2 -13   4      116.99       53.19     60.77 o 
   3 -13   4       30.14      -21.02     63.91 o 
   4 -13   4      119.56      -56.44     69.01 o 
   5 -13   4       12.11      -57.96     71.71 o 
   6 -13   4        0.51      -59.15     74.85 o 
 -11 -12   4       85.16      104.33     40.22 o 
 -10 -12   4       15.19        5.48     28.88 o 
  -9 -12   4       91.80       52.20     27.49 o 
  -8 -12   4        3.34       25.13     25.19 o 
  -7 -12   4       20.09       28.63     24.75 o 
  -6 -12   4      442.67      454.60     31.53 o 
  -5 -12   4      353.41      279.30     27.30 o 
  -4 -12   4      109.15      132.64     42.68 o 
  -3 -12   4       14.91       -1.70     22.43 o 
  -2 -12   4      238.33      227.73     22.05 o 
  -1 -12   4      380.26      434.77     30.86 o 
   0 -12   4      194.69      118.29     25.35 o 
   1 -12   4       11.73       35.98     42.25 o 
   2 -12   4      124.18      123.60     30.17 o 
   3 -12   4        1.27      -84.98     56.66 o 
   4 -12   4      286.50      206.15     70.41 o 
   5 -12   4        9.10       47.63     40.19 o 
   6 -12   4      141.10      178.48     71.23 o 
   7 -12   4       35.52       87.44     48.64 o 
 -12 -11   4        0.70       43.59     56.76 o 
 -11 -11   4       88.66      118.82     29.65 o 
 -10 -11   4       78.88       84.27     27.62 o 
  -9 -11   4       24.21       41.32     25.82 o 
  -8 -11   4        4.21       -1.49     24.00 o 
  -7 -11   4      134.76      144.22     24.14 o 
  -6 -11   4      193.01      193.86     23.82 o 
  -5 -11   4       14.65       24.39     21.14 o 
  -4 -11   4       45.66       20.50     21.39 o 
  -3 -11   4      302.14      234.85     51.12 o 
  -2 -11   4       71.22       52.14     23.12 o 
  -1 -11   4      115.97       78.66     21.10 o 
   0 -11   4       23.76       18.90     21.25 o 
   1 -11   4       16.29        1.93     28.65 o 
   2 -11   4       31.69      -31.68     58.44 o 
   3 -11   4      115.87      146.25     50.97 o 
   4 -11   4       28.27       39.96     34.96 o 
   5 -11   4       67.78      113.64     54.06 o 
   6 -11   4      128.66       86.38     86.66 o 
   7 -11   4       79.57       97.90     58.12 o 
   8 -11   4      164.28      217.45     39.38 o 
 -13 -10   4       79.73       88.90     42.34 o 
 -12 -10   4       75.84      116.91     39.98 o 
 -11 -10   4        8.87       49.62     27.34 o 
 -10 -10   4       80.82      102.87     26.58 o 
  -9 -10   4        5.76       25.99     24.10 o 
  -8 -10   4      271.40      383.72     38.11 o 
  -7 -10   4      502.57      355.64     27.55 o 
  -6 -10   4       41.38      125.10     20.79 o 
  -5 -10   4      554.02      493.56     56.76 o 
  -4 -10   4      163.27       84.47     13.84 o 
  -3 -10   4      389.93      370.02     47.22 o 
  -2 -10   4      222.07      385.71     21.24 o 
  -1 -10   4       72.61      108.63     16.30 o 
   0 -10   4      717.60      867.31     52.88 o 
   1 -10   4        4.87       34.43     46.74 o 
   2 -10   4      441.72      377.13     51.94 o 
   3 -10   4      106.45      127.31     46.80 o 
   4 -10   4       27.97       21.80     33.78 o 
   5 -10   4       36.10        8.28     35.99 o 
   6 -10   4      171.99      199.31     68.19 o 
   7 -10   4       16.11       82.92     53.73 o 
   8 -10   4      127.80      168.68     37.07 o 
   9 -10   4       53.99      158.97     40.04 o 
 -13  -9   4       29.37       27.08     40.21 o 
 -12  -9   4      137.31      141.94     29.68 o 
 -11  -9   4       56.52       36.09     26.48 o 
 -10  -9   4      145.36      147.93     25.84 o 
  -9  -9   4       63.86       60.10     22.74 o 
  -8  -9   4      425.63      322.57     26.34 o 
  -7  -9   4      944.14      918.01     43.69 o 
  -6  -9   4      508.94      493.85     34.11 o 
  -5  -9   4      913.21      943.30     79.89 o 
  -4  -9   4      148.99      124.59     12.79 o 
  -3  -9   4       37.43       91.69     11.73 o 
  -2  -9   4       22.17        2.28      9.43 o 
  -1  -9   4       19.56       46.43     14.12 o 
   0  -9   4      173.46      179.14     18.09 o 
   1  -9   4       16.79       -8.53     36.94 o 
   2  -9   4     1360.39     1340.35     80.70 o 
   3  -9   4     1335.38     1343.52     45.78 o 
   4  -9   4       26.30       12.61     31.80 o 
   5  -9   4      132.24      110.32     21.36 o 
   6  -9   4      162.95      107.93     23.40 o 
   7  -9   4      465.58      551.96     57.99 o 
   8  -9   4      444.02      425.78     44.21 o 
   9  -9   4       23.69      111.43     37.53 o 
  10  -9   4       62.12       98.38     49.99 o 
 -14  -8   4       29.32       78.37     59.96 o 
 -13  -8   4       45.87       68.21     39.66 o 
 -12  -8   4      329.92      270.71     31.35 o 
 -11  -8   4      395.42      372.73     33.76 o 
 -10  -8   4       13.52       58.16     23.18 o 
  -9  -8   4        7.10       15.99     20.52 o 
  -8  -8   4      333.53      286.50     20.97 o 
  -7  -8   4      388.52      478.05     47.99 o 
  -6  -8   4       68.20       99.01     11.83 o 
  -5  -8   4       77.53       94.98     11.17 o 
  -4  -8   4     1560.88     1813.87     46.48 o 
  -3  -8   4     4246.88     4000.01    103.61 o 
  -2  -8   4       69.07       83.06     10.07 o 
  -1  -8   4      154.42      178.82     14.33 o 
   0  -8   4        5.09      -12.91     13.17 o 
   1  -8   4      106.51      147.89     21.65 o 
   2  -8   4      166.20      186.57     71.61 o 
   3  -8   4     1310.09     1466.16     52.93 o 
   4  -8   4     2649.85     2518.02     78.27 o 
   5  -8   4      655.49      577.12     49.52 o 
   6  -8   4       21.21       44.25     26.52 o 
   7  -8   4       88.34      100.30     24.31 o 
   8  -8   4       25.57       89.50     23.21 o 
   9  -8   4       64.39      164.17     38.02 o 
  10  -8   4       86.43      141.29     48.96 o 
 -15  -7   4       34.10       51.31     43.76 o 
 -14  -7   4      263.32      252.95     80.33 o 
 -13  -7   4      483.61      480.46     37.24 o 
 -12  -7   4      144.82      111.57     32.38 o 
 -11  -7   4      194.74      190.59     26.75 o 
 -10  -7   4       54.69        9.99     21.24 o 
  -9  -7   4     1255.82     1449.12     76.47 o 
  -8  -7   4     3346.56     3439.55    109.13 o 
  -7  -7   4      114.98      196.01     23.17 o 
  -6  -7   4     2973.07     2752.80     79.46 o 
  -5  -7   4      213.96      245.23     17.09 o 
  -4  -7   4      115.95      127.75      9.29 o 
  -3  -7   4      496.24      452.55     18.69 o 
  -2  -7   4      117.71      197.26     20.61 o 
  -1  -7   4     4267.22     3929.69    128.49 o 
   0  -7   4      774.39      895.75     77.72 o 
   1  -7   4     1681.31     1582.77     55.83 o 
   2  -7   4      524.25      595.90     30.71 o 
   3  -7   4       17.30       -5.18     22.20 o 
   4  -7   4     1326.38     1273.65     59.80 o 
   5  -7   4      707.73      710.45     47.06 o 
   6  -7   4      642.74      698.14     39.95 o 
   7  -7   4     1090.27     1140.01     52.65 o 
   8  -7   4       89.81      114.43     37.05 o 
   9  -7   4      190.65      313.55     40.63 o 
  10  -7   4      117.96      181.23     40.24 o 
  11  -7   4      126.22      217.55     44.18 o 
 -15  -6   4       49.26      109.11     43.84 o 
 -14  -6   4       51.90       77.47     39.55 o 
 -13  -6   4      476.48      532.45     48.31 o 
 -12  -6   4      429.10      436.86     33.20 o 
 -11  -6   4      223.23      152.38     25.22 o 
 -10  -6   4       11.71       18.02     20.38 o 
  -9  -6   4      791.31      873.83     35.76 o 
  -8  -6   4     2321.08     2474.29    108.41 o 
  -7  -6   4     1408.28     1195.72     42.47 o 
  -6  -6   4        8.01       -0.32      8.93 o 
  -5  -6   4      486.87      503.47     17.26 o 
  -4  -6   4     2928.71     2671.44     63.77 o 
  -3  -6   4       48.18      114.53     10.21 o 
  -2  -6   4       78.02       84.63      6.83 o 
  -1  -6   4     1101.06     1124.28     41.04 o 
   0  -6   4    10272.45    10348.02    334.75 o 
   1  -6   4    13546.55    13675.43    448.94 o 
   2  -6   4      105.31       71.33     17.28 o 
   3  -6   4      677.04      607.30     29.94 o 
   4  -6   4      287.50      182.12     16.27 o 
   5  -6   4      168.99      188.00     28.99 o 
   6  -6   4       16.62        5.42     15.75 o 
   7  -6   4      902.94     1125.74     53.44 o 
   8  -6   4      404.41      445.01     42.22 o 
   9  -6   4      600.87      681.52     55.67 o 
  10  -6   4      233.07      263.88     62.40 o 
  11  -6   4       43.52      146.09     41.47 o 
 -15  -5   4      267.22      254.35     46.35 o 
 -14  -5   4        6.00       45.08     37.17 o 
 -13  -5   4      296.19      193.11     29.89 o 
 -12  -5   4      298.71      325.26     30.38 o 
 -11  -5   4      494.77      423.37     30.93 o 
 -10  -5   4     4537.67     4351.58    156.83 o 
  -9  -5   4     3236.93     3234.36     96.98 o 
  -8  -5   4      512.68      530.35     22.63 o 
  -7  -5   4      324.02      338.62     19.07 o 
  -6  -5   4      594.28      497.05     20.16 o 
  -5  -5   4     2041.38     2356.13     74.84 o 
  -4  -5   4     4149.26     3731.60     88.94 o 
  -3  -5   4    10017.75     9718.02    203.37 o 
  -2  -5   4     7217.43     6947.00    181.26 o 
  -1  -5   4      336.55      310.78     23.08 o 
   0  -5   4      346.17      426.25     19.99 o 
   1  -5   4     2597.44     2671.05     72.06 o 
   2  -5   4     2631.26     2945.50     79.84 o 
   3  -5   4     3084.93     2865.48     79.52 o 
   4  -5   4      284.61      203.63     22.74 o 
   5  -5   4      983.42      866.04     42.89 o 
   6  -5   4      301.72      396.66     27.38 o 
   7  -5   4       22.28        1.03     34.67 o 
   8  -5   4      197.76      266.49     35.26 o 
   9  -5   4      202.58      248.56     37.45 o 
  10  -5   4     1693.61     1866.21     99.39 o 
  11  -5   4      642.67      807.29     64.74 o 
  12  -5   4        5.08       17.22     49.40 o 
 -16  -4   4      112.16      209.76     47.40 o 
 -15  -4   4      166.52      231.09     44.13 o 
 -14  -4   4      255.31      216.23     31.37 o 
 -13  -4   4       51.04       16.82     32.77 o 
 -12  -4   4      371.79      361.83     30.58 o 
 -11  -4   4      448.56      537.57     35.69 o 
 -10  -4   4      770.40      764.55     48.01 o 
  -9  -4   4       11.97       51.40     13.81 o 
  -8  -4   4     1529.31     1434.31     44.69 o 
  -7  -4   4     5196.14     4793.01    117.47 o 
  -6  -4   4      196.97      172.52     16.30 o 
  -5  -4   4     7102.83     7421.17    164.13 o 
  -4  -4   4       31.36       18.09      5.77 o 
  -3  -4   4     5979.65     6124.91    124.03 o 
  -2  -4   4     3154.99     2764.70     66.40 o 
  -1  -4   4       38.88       14.38      5.97 o 
   0  -4   4     5367.97     5306.07    157.73 o 
   1  -4   4       91.58       62.70      5.36 o 
   2  -4   4    12450.17    13291.03    300.28 o 
   3  -4   4      912.38      856.06     31.98 o 
   4  -4   4     1379.82     1280.05     41.32 o 
   5  -4   4     4090.94     3826.58    107.90 o 
   6  -4   4      143.57       72.19     22.70 o 
   7  -4   4      344.84      272.97     34.03 o 
   8  -4   4      431.06      395.57     38.96 o 
   9  -4   4      275.10      383.11     40.39 o 
  10  -4   4      106.11      169.51     50.54 o 
  11  -4   4       10.20      118.15     38.59 o 
  12  -4   4      139.08      200.60     43.83 o 
 -16  -3   4      107.60      236.96     47.11 o 
 -15  -3   4       41.95       93.92     39.63 o 
 -14  -3   4      816.33      877.44     70.08 o 
 -13  -3   4      454.95      391.30     32.81 o 
 -12  -3   4      172.52      180.14     26.22 o 
 -11  -3   4      451.86      379.78     31.26 o 
 -10  -3   4      568.26      495.06     39.13 o 
  -9  -3   4      614.92      647.21     38.11 o 
  -8  -3   4      669.74      614.79     24.35 o 
  -7  -3   4     7021.82     6937.77    167.96 o 
  -6  -3   4    19525.67    20355.90    408.95 o 
  -5  -3   4     4715.31     4234.41     86.14 o 
  -4  -3   4      442.44      786.27     27.31 o 
  -3  -3   4    46762.24    46553.93    799.01 o 
  -2  -3   4     7006.12     6660.68    152.69 o 
  -1  -3   4     6936.37     6357.92    146.06 o 
   0  -3   4     7199.31     6867.83    157.30 o 
   1  -3   4     7065.56     6550.34    148.55 o 
   2  -3   4    14213.78    14522.25    344.52 o 
   3  -3   4      629.63      683.59     24.38 o 
   4  -3   4      437.42      474.13     26.31 o 
   5  -3   4      781.44      782.70     35.96 o 
   6  -3   4     5309.38     4866.73    202.70 o 
   7  -3   4     6554.62     6346.54    209.71 o 
   8  -3   4      313.10      314.23     35.69 o 
   9  -3   4      291.18      330.82     39.23 o 
  10  -3   4       13.39       69.76     34.28 o 
  11  -3   4        9.37       57.36     40.95 o 
  12  -3   4       32.21      123.99     41.26 o 
 -16  -2   4      630.34      653.84     65.81 o 
 -15  -2   4       97.84      229.47     42.44 o 
 -14  -2   4      102.08      128.25     37.39 o 
 -13  -2   4      104.11      145.81     34.76 o 
 -12  -2   4      272.61      208.98     25.75 o 
 -11  -2   4     3113.81     3063.00    112.14 o 
 -10  -2   4     1083.20      973.69     35.03 o 
  -9  -2   4     7721.05     7749.24    236.29 o 
  -8  -2   4     2872.07     2960.84     76.40 o 
  -7  -2   4       66.53       58.58      7.66 o 
  -6  -2   4      165.21      118.23      9.44 o 
  -5  -2   4     6400.50     6291.22    117.81 o 
  -4  -2   4    47047.99    44155.61    731.13 o 
  -3  -2   4   101945.31   103461.60   1692.85 o 
  -2  -2   4    13206.67    12577.53    241.99 o 
  -1  -2   4    13275.16    11538.33    307.01 o 
   0  -2   4      618.82      654.92     27.39 o 
   1  -2   4     3485.54     3353.45     84.42 o 
   2  -2   4    13662.39    12544.27    313.73 o 
   3  -2   4     4424.28     3701.74    107.89 o 
   4  -2   4    10778.90     9569.03    271.27 o 
   5  -2   4     1710.47     1557.66     71.80 o 
   6  -2   4       25.81       10.29     13.92 o 
   7  -2   4     1113.73     1043.42     40.54 o 
   8  -2   4      246.32      277.88     30.85 o 
   9  -2   4     1860.96     1954.89     99.37 o 
  10  -2   4      409.03      333.95     41.70 o 
  11  -2   4      351.14      395.53     79.19 o 
  12  -2   4      188.95      343.32     59.80 o 
 -16  -1   4        4.82       57.98     41.72 o 
 -15  -1   4      161.48      226.07     42.36 o 
 -14  -1   4       41.11       93.66     35.63 o 
 -13  -1   4       91.41      110.72     53.57 o 
 -12  -1   4      197.01      220.83     33.78 o 
 -11  -1   4      403.08      301.20     37.53 o 
 -10  -1   4     4453.29     4810.63    141.08 o 
  -9  -1   4     3957.30     4201.58    100.59 o 
  -8  -1   4       40.02      109.07     11.96 o 
  -7  -1   4      151.94       93.96      7.64 o 
  -6  -1   4      904.31      865.39     19.99 o 
  -5  -1   4      403.35      305.88     10.70 o 
  -4  -1   4     4158.73     4988.27     89.29 o 
  -3  -1   4    24390.21    23616.65    427.54 o 
  -2  -1   4    27799.73    26360.84    523.78 o 
  -1  -1   4      505.76      604.17     16.40 o 
   0  -1   4      765.18      718.99     17.75 o 
   1  -1   4     2505.86     2419.26     56.17 o 
   2  -1   4     8933.53     9231.54    209.16 o 
   3  -1   4    17502.10    17639.76    451.93 o 
   4  -1   4     3626.30     3422.63     97.76 o 
   5  -1   4      715.45      776.64     66.27 o 
   6  -1   4     1540.03     1439.40     48.78 o 
   7  -1   4      507.09      660.64     35.22 o 
   8  -1   4      399.92      368.76     33.05 o 
   9  -1   4      257.59      300.73     72.63 o 
  10  -1   4     1307.66     1343.09     83.82 o 
  11  -1   4      890.32     1060.85    213.14 o 
  12  -1   4      112.50      241.01     42.91 o 
 -16   0   4        1.66      111.23     42.57 o 
 -15   0   4      540.32      697.42     88.50 o 
 -14   0   4      105.46      165.83     47.50 o 
 -13   0   4     2095.11     2230.13    112.94 o 
 -12   0   4     3940.41     3539.39    140.81 o 
 -11   0   4       34.77       50.76     17.42 o 
 -10   0   4       69.50       36.70     16.90 o 
  -9   0   4     4442.32     4319.14     98.07 o 
  -8   0   4      384.12      145.21     10.84 o 
  -7   0   4    19344.45    19288.02    444.42 o 
  -6   0   4       51.59       54.95      5.62 o 
  -5   0   4     5929.11     5539.89    104.47 o 
  -4   0   4     1040.98      806.92     15.25 o 
  -3   0   4     1178.57      912.17     16.99 o 
  -2   0   4    19167.92    17550.16    349.31 o 
  -1   0   4    24504.76    23072.84    546.28 o 
   0   0   4    68904.09    69033.64   1632.38 o 
   1   0   4    18712.46    20192.89    476.57 o 
   2   0   4     2641.05     2652.50     61.66 o 
   3   0   4     1393.59     1496.12     41.82 o 
   4   0   4       12.95       68.97      9.70 o 
   5   0   4     2532.26     2258.60     63.25 o 
   6   0   4      677.78      687.56     31.25 o 
   7   0   4     2916.20     2422.34     69.20 o 
   8   0   4     4360.47     5271.14    151.70 o 
   9   0   4        0.95       16.20     41.04 o 
  10   0   4      202.92      331.95     64.56 o 
  11   0   4       14.71      122.04     44.09 o 
  12   0   4      365.94      437.46    109.03 o 
 -16   1   4        4.81       50.45     40.18 o 
 -15   1   4      161.50      208.68     41.58 o 
 -14   1   4       41.21       97.48     35.29 o 
 -13   1   4       91.33      124.75     33.36 o 
 -12   1   4      196.78      247.68     30.16 o 
 -11   1   4      403.38      303.87     21.95 o 
 -10   1   4     4454.42     4735.34    126.39 o 
  -9   1   4     3957.72     4218.85    112.22 o 
  -8   1   4       39.89       86.41     10.20 o 
  -7   1   4      151.90       92.25      8.29 o 
  -6   1   4      904.04      861.15     19.37 o 
  -5   1   4      402.98      325.58      9.77 o 
  -4   1   4     4158.01     5235.21     88.81 o 
  -3   1   4    24391.28    23550.10    424.88 o 
  -2   1   4    27800.46    26227.63    503.58 o 
  -1   1   4      506.02      602.31     13.32 o 
   0   1   4      765.23      717.71     18.74 o 
   1   1   4     2505.28     2460.25     59.39 o 
   2   1   4     8932.94     9312.91    201.49 o 
   3   1   4    17503.05    17083.98    441.83 o 
   4   1   4     3626.02     3397.19     90.53 o 
   5   1   4      715.67      739.45     29.83 o 
   6   1   4     1539.90     1457.29     58.64 o 
   7   1   4      507.02      729.54     66.55 o 
   8   1   4      399.86      350.80     22.49 o 
   9   1   4      257.56      253.47     31.59 o 
  10   1   4     1307.88     1530.25    136.22 o 
  11   1   4      890.50     1040.09    143.54 o 
  12   1   4      112.51      178.20     53.41 o 
 -16   2   4      629.95      496.36     72.04 o 
 -15   2   4       97.85      172.26     40.25 o 
 -14   2   4      102.26      153.07     36.14 o 
 -13   2   4      103.99      149.15     33.54 o 
 -12   2   4      272.63      240.44     33.44 o 
 -11   2   4     3114.59     3167.92    110.31 o 
 -10   2   4     1083.33     1020.78     42.59 o 
  -9   2   4     7721.17     7738.95    188.01 o 
  -8   2   4     2872.57     3008.28     75.96 o 
  -7   2   4       66.07       68.11      8.73 o 
  -6   2   4      165.63      115.98      7.09 o 
  -5   2   4     6399.84     6309.57    121.92 o 
  -4   2   4    47047.08    45460.70    814.89 o 
  -3   2   4   101946.66   103992.34   1887.00 o 
  -2   2   4    13208.45    12672.07    259.82 o 
  -1   2   4    13274.92    11273.46    276.28 o 
   0   2   4      618.82      612.54     15.88 o 
   1   2   4     3485.39     3261.05     69.09 o 
   2   2   4    13662.82    12378.24    257.18 o 
   3   2   4     4424.13     3742.68     84.33 o 
   4   2   4    10780.04     9559.37    245.50 o 
   5   2   4     1710.40     1617.14     51.88 o 
   6   2   4       26.04        8.60     15.74 o 
   7   2   4     1113.70      973.29     62.95 o 
   8   2   4      246.26      273.81     22.56 o 
   9   2   4     1861.17     1837.21     86.36 o 
  10   2   4      409.37      392.78     61.30 o 
  11   2   4      350.84      385.22     58.93 o 
  12   2   4      189.04      298.55     59.04 o 
 -16   3   4      107.57      171.38     57.20 o 
 -15   3   4       41.84       73.66     49.29 o 
 -14   3   4      816.43     1058.39     71.61 o 
 -13   3   4      454.73      454.10     39.32 o 
 -12   3   4      172.35      241.69     37.15 o 
 -11   3   4      452.18      433.01     25.38 o 
 -10   3   4      567.78      498.17     22.36 o 
  -9   3   4      615.04      659.92     26.05 o 
  -8   3   4      668.88      629.20     23.97 o 
  -7   3   4     7021.08     6958.13    167.88 o 
  -6   3   4    19527.06    20548.72    398.69 o 
  -5   3   4     4715.89     4248.76     82.64 o 
  -4   3   4      441.22      787.46     20.48 o 
  -3   3   4    46762.10    46569.53    846.90 o 
  -2   3   4     7007.75     6752.50    159.36 o 
  -1   3   4     6938.31     6496.15    204.54 o 
   0   3   4     7199.19     6950.46    220.35 o 
   1   3   4     7065.72     6481.94    155.68 o 
   2   3   4    14213.92    14147.07    315.80 o 
   3   3   4      629.52      693.01     19.66 o 
   4   3   4      437.39      481.64     22.62 o 
   5   3   4      780.98      770.74     26.93 o 
   6   3   4     5309.70     4697.53    125.90 o 
   7   3   4     6554.40     6256.62    192.28 o 
   8   3   4      312.89      287.12     26.53 o 
   9   3   4      290.90      302.91     55.00 o 
  10   3   4       13.46        9.58     53.62 o 
  11   3   4        9.42       43.11     47.23 o 
  12   3   4       32.23       76.59     53.51 o 
 -16   4   4      112.10      156.10     56.33 o 
 -15   4   4      166.48      202.14     55.46 o 
 -14   4   4      255.55      248.51     51.67 o 
 -13   4   4       50.80       32.18     33.50 o 
 -12   4   4      371.15      373.53     58.96 o 
 -11   4   4      448.62      585.68     37.14 o 
 -10   4   4      770.10      798.69     30.97 o 
  -9   4   4       12.00       46.53     12.43 o 
  -8   4   4     1528.62     1472.10     41.32 o 
  -7   4   4     5196.05     4864.37    118.58 o 
  -6   4   4      196.81      182.97      8.09 o 
  -5   4   4     7103.02     7494.26    144.27 o 
  -4   4   4       31.30       21.91      4.50 o 
  -3   4   4     5978.98     6137.75    136.03 o 
  -2   4   4     3157.34     2627.70     74.62 o 
  -1   4   4       39.13       14.33      6.59 o 
   0   4   4     5369.15     5282.80    190.19 o 
   1   4   4       91.26       61.72      6.06 o 
   2   4   4    12449.05    13011.50    344.14 o 
   3   4   4      912.44      876.64     22.68 o 
   4   4   4     1380.35     1287.62     32.74 o 
   5   4   4     4090.50     3877.90     96.03 o 
   6   4   4      143.72      122.37     13.76 o 
   7   4   4      344.96      293.05     18.64 o 
   8   4   4      430.94      377.78     23.68 o 
   9   4   4      275.03      267.48     43.23 o 
  10   4   4      106.04       77.13     39.99 o 
  11   4   4       10.17       55.46     49.18 o 
  12   4   4      139.33      226.84     59.26 o 
 -15   5   4      267.22      330.94     59.26 o 
 -14   5   4        6.01       46.58     45.61 o 
 -13   5   4      296.31      125.54     39.68 o 
 -12   5   4      299.71      395.67     53.62 o 
 -11   5   4      493.96      513.71     34.66 o 
 -10   5   4     4537.41     4670.70    115.36 o 
  -9   5   4     3237.75     3279.27     83.75 o 
  -8   5   4      512.59      502.89     21.33 o 
  -7   5   4      323.53      397.58     17.61 o 
  -6   5   4      594.42      505.31     19.00 o 
  -5   5   4     2042.28     2717.63     59.62 o 
  -4   5   4     4149.30     3838.73     79.63 o 
  -3   5   4    10017.09     9610.49    272.90 o 
  -2   5   4     7218.16     7176.17    191.53 o 
  -1   5   4      336.19      308.08     15.62 o 
   0   5   4      346.14      407.73     29.13 o 
   1   5   4     2598.17     2574.11     83.56 o 
   2   5   4     2630.92     2862.46     78.09 o 
   3   5   4     3085.88     2833.35     77.55 o 
   4   5   4      284.44      240.82     13.49 o 
   5   5   4      983.50      910.09     28.58 o 
   6   5   4      301.67      473.30     22.33 o 
   7   5   4       22.21        2.69     13.94 o 
   8   5   4      197.84      228.83     25.80 o 
   9   5   4      202.70      194.40     31.66 o 
  10   5   4     1693.56     1690.79    112.44 o 
  11   5   4      642.83      640.92     64.29 o 
  12   5   4        5.12       50.05     54.38 o 
 -15   6   4       49.29      150.68     54.92 o 
 -14   6   4       51.84       30.92    116.62 o 
 -13   6   4      476.55      482.64     96.30 o 
 -12   6   4      429.29      451.33     37.85 o 
 -11   6   4      223.41      162.19     36.61 o 
 -10   6   4       11.66       -9.75     14.80 o 
  -9   6   4      791.95      943.39     32.27 o 
  -8   6   4     2320.58     2501.85     65.01 o 
  -7   6   4     1407.83     1266.94     35.94 o 
  -6   6   4        8.05       16.66      6.26 o 
  -5   6   4      487.22      553.49     18.60 o 
  -4   6   4     2928.58     2678.54     81.03 o 
  -3   6   4       48.12      114.48      8.40 o 
  -2   6   4       77.92       87.80      9.03 o 
  -1   6   4     1100.90     1105.56     33.61 o 
   0   6   4    10272.21    10188.87    326.36 o 
   1   6   4    13546.03    13264.05    511.48 o 
   2   6   4      105.39       49.71     11.02 o 
   3   6   4      676.75      609.29     25.02 o 
   4   6   4      287.43      199.18     13.43 o 
   5   6   4      168.96      217.88     21.75 o 
   6   6   4       16.57        6.28     14.53 o 
   7   6   4      903.12     1102.63     59.99 o 
   8   6   4      404.37      461.19     58.24 o 
   9   6   4      600.60      581.96     55.28 o 
  10   6   4      233.05      145.63     44.23 o 
  11   6   4       43.52       99.90     58.06 o 
 -15   7   4       34.15      133.79     55.14 o 
 -14   7   4      263.36      204.43    147.71 o 
 -13   7   4      483.62      454.19     50.87 o 
 -12   7   4      145.19       55.55     46.32 o 
 -11   7   4      195.06      169.88     25.82 o 
 -10   7   4       54.60        5.93     18.98 o 
  -9   7   4     1254.73     1584.21     45.65 o 
  -8   7   4     3347.17     3711.32    100.07 o 
  -7   7   4      115.15      237.84     17.69 o 
  -6   7   4     2972.42     2696.82     66.67 o 
  -5   7   4      213.99      227.26     15.83 o 
  -4   7   4      115.76      122.74     12.80 o 
  -3   7   4      496.25      435.63     22.56 o 
  -2   7   4      117.78      179.57     19.29 o 
  -1   7   4     4265.66     3753.99    124.40 o 
   0   7   4      774.45      907.08     48.25 o 
   1   7   4     1681.17     1433.73     64.72 o 
   2   7   4      524.22      619.27     56.69 o 
   3   7   4       17.19        9.77      9.50 o 
   4   7   4     1326.66     1187.66     47.62 o 
   5   7   4      707.79      771.69     32.05 o 
   6   7   4      642.43      669.27     35.78 o 
   7   7   4     1089.95     1196.40     57.79 o 
   8   7   4       89.88      114.29     44.66 o 
   9   7   4      190.53      267.98     35.38 o 
  10   7   4      117.81      122.74     43.61 o 
  11   7   4      126.37      183.20     54.03 o 
 -14   8   4       29.27     -119.76     79.84 o 
 -13   8   4       45.81       -7.62    120.73 o 
 -12   8   4      329.88      277.85     45.10 o 
 -11   8   4      395.66      337.45     29.88 o 
 -10   8   4       13.45       -6.24     24.11 o 
  -9   8   4        7.04       22.52     21.62 o 
  -8   8   4      333.57      292.88     18.26 o 
  -7   8   4      388.06      450.12     32.13 o 
  -6   8   4       68.57      109.52     11.35 o 
  -5   8   4       77.43       83.53     14.10 o 
  -4   8   4     1560.92     1791.55     68.00 o 
  -3   8   4     4247.93     3841.10    139.87 o 
  -2   8   4       69.20       74.46     18.45 o 
  -1   8   4      154.26      148.83     22.69 o 
   0   8   4        5.10      -18.54     12.36 o 
   1   8   4      106.59      118.27     15.79 o 
   2   8   4      166.28      180.77     19.30 o 
   3   8   4     1310.05     1391.75     80.85 o 
   4   8   4     2649.66     2514.28     71.24 o 
   5   8   4      655.20      622.33     28.37 o 
   6   8   4       21.19       36.03     17.19 o 
   7   8   4       88.32      127.42     23.93 o 
   8   8   4       25.63       58.22     29.09 o 
   9   8   4       64.38       98.31     45.36 o 
  10   8   4       86.61       75.93     39.27 o 
 -13   9   4       29.30     -111.14     74.10 o 
 -12   9   4      137.21      -71.71     71.17 o 
 -11   9   4       56.59       -9.49     32.86 o 
 -10   9   4      145.43      164.18     32.09 o 
  -9   9   4       63.99       42.47     18.39 o 
  -8   9   4      425.56      377.36     22.34 o 
  -7   9   4      944.38      934.74     45.67 o 
  -6   9   4      508.77      504.10     30.80 o 
  -5   9   4      913.59     1013.34     63.67 o 
  -4   9   4      149.02      148.00     15.52 o 
  -3   9   4       37.35       88.97     13.20 o 
  -2   9   4       22.20      -14.84     19.01 o 
  -1   9   4       19.55        9.77     20.38 o 
   0   9   4      173.49      198.10     26.25 o 
   1   9   4       16.81        2.05     16.82 o 
   2   9   4     1360.75     1275.74     60.64 o 
   3   9   4     1335.50     1335.32     64.22 o 
   4   9   4       26.40       18.15     14.52 o 
   5   9   4      132.52      151.06     20.23 o 
   6   9   4      162.80      148.86     28.30 o 
   7   9   4      465.59      544.80     53.73 o 
   8   9   4      443.82      503.94     99.25 o 
   9   9   4       23.58       86.76    103.40 o 
  10   9   4       62.41       20.57    121.11 o 
 -13  10   4       79.65     -117.97     78.65 o 
 -12  10   4       75.76      -79.08     71.06 o 
 -11  10   4        8.88       -2.96     33.86 o 
 -10  10   4       80.67       80.96     32.20 o 
  -9  10   4        5.70       27.04     29.92 o 
  -8  10   4      271.22      356.63     29.56 o 
  -7  10   4      502.97      440.22     43.13 o 
  -6  10   4       41.30      109.89     29.33 o 
  -5  10   4      553.93      524.00     56.79 o 
  -4  10   4      163.27      103.68     16.75 o 
  -3  10   4      389.51      425.64     34.30 o 
  -2  10   4      222.37      410.82     32.90 o 
  -1  10   4       72.52      132.94     25.24 o 
   0  10   4      717.56      820.06     62.07 o 
   1  10   4        4.85       56.20     26.84 o 
   2  10   4      441.80      394.38     26.21 o 
   3  10   4      106.63      151.88     21.52 o 
   4  10   4       27.92       22.70     17.17 o 
   5  10   4       36.26       -8.38     28.66 o 
   6  10   4      172.12      178.54     30.67 o 
   7  10   4       16.08       79.74     71.50 o 
   8  10   4      127.91      131.53     44.92 o 
   9  10   4       54.07      139.32     79.43 o 
 -11  11   4       88.57       63.61     45.21 o 
 -10  11   4       78.89       48.44     33.25 o 
  -9  11   4       24.17       20.51     29.45 o 
  -8  11   4        4.19       12.80     35.09 o 
  -7  11   4      134.81       92.59     23.93 o 
  -6  11   4      193.32      184.68     30.39 o 
  -5  11   4       14.69       19.92     27.16 o 
  -4  11   4       45.66       44.50     17.92 o 
  -3  11   4      302.11      295.62     20.58 o 
  -2  11   4       71.27       85.14     15.84 o 
  -1  11   4      115.83      103.67     27.39 o 
   0  11   4       23.78       32.95     54.38 o 
   1  11   4       16.36      -12.32     29.04 o 
   2  11   4       31.74        7.66     31.17 o 
   3  11   4      115.84      169.04     36.73 o 
   4  11   4       28.20       53.44     23.38 o 
   5  11   4       67.78      135.93     27.34 o 
   6  11   4      128.75       92.53     48.76 o 
   7  11   4       79.66      107.53     58.17 o 
   8  11   4      164.24      190.40     77.25 o 
 -11  12   4       85.20       69.71     47.00 o 
 -10  12   4       15.15        3.92     35.11 o 
  -9  12   4       91.80       57.85     32.37 o 
  -8  12   4        3.33       -3.13     26.63 o 
  -7  12   4       20.01       33.17     24.90 o 
  -6  12   4      442.45      479.51     32.89 o 
  -5  12   4      353.60      267.97     25.19 o 
  -4  12   4      109.10      152.06     21.45 o 
  -3  12   4       14.90       34.94     18.19 o 
  -2  12   4      238.30      249.34     20.39 o 
  -1  12   4      380.28      471.04     65.92 o 
   0  12   4      194.56      139.45     58.06 o 
   1  12   4       11.73       66.75     33.35 o 
   2  12   4      124.26      187.10     37.66 o 
   3  12   4        1.26       16.72     37.46 o 
   4  12   4      286.30      272.55     56.55 o 
   5  12   4        9.08       37.26     30.26 o 
   6  12   4      141.11      182.27     35.92 o 
   7  12   4       35.45       70.07     43.18 o 
 -10  13   4       62.70       34.53     37.54 o 
  -9  13   4       49.39       38.08     33.78 o 
  -8  13   4       11.74      -20.67     30.94 o 
  -7  13   4        1.57       21.04     35.12 o 
  -6  13   4       12.31       14.80     34.99 o 
  -5  13   4       66.41       72.15     23.70 o 
  -4  13   4       31.25       21.97     25.56 o 
  -3  13   4       98.33       48.34     20.93 o 
  -2  13   4       53.26       48.50     20.86 o 
  -1  13   4       26.26       56.87     32.48 o 
   0  13   4       12.68       31.68     34.33 o 
   1  13   4       53.40       64.89     36.73 o 
   2  13   4      117.09      138.56     40.00 o 
   3  13   4       30.04       53.21     41.58 o 
   4  13   4      119.50       99.01     54.49 o 
   5  13   4       12.09       23.78     40.41 o 
   6  13   4        0.51       29.28     67.27 o 
  -8  14   4       33.31        4.03     33.14 o 
  -7  14   4       18.77       38.04     34.84 o 
  -6  14   4       33.36       21.04     26.85 o 
  -5  14   4       15.74        2.77     25.27 o 
  -4  14   4       31.93       16.58     24.08 o 
  -3  14   4        4.27       -2.99     22.47 o 
  -2  14   4       68.83       39.00     22.06 o 
  -1  14   4       15.13       22.34     51.40 o 
   0  14   4       15.04       38.01     36.69 o 
   1  14   4      242.43      321.37     46.16 o 
   2  14   4       23.10       42.19     41.51 o 
   3  14   4       44.68       73.23     55.14 o 
   4  14   4       43.28       84.28     59.26 o 
  -6  15   4        8.41       32.04     29.10 o 
  -5  15   4       29.11       50.07     27.76 o 
  -4  15   4        4.93        8.17     26.27 o 
  -3  15   4       25.03       53.73     25.58 o 
  -2  15   4      110.07      128.31     24.91 o 
  -1  15   4       76.95      125.23     39.41 o 
   0  15   4       89.75      140.06     41.07 o 
   1  15   4       17.65       72.39     42.81 o 
   2  15   4       86.72      144.84     59.91 o 
  -6 -15   5       31.41       15.60     67.60 o 
  -5 -15   5      100.62      115.11     37.83 o 
  -4 -15   5       96.20      145.81     48.10 o 
  -3 -15   5        3.47       96.30     49.51 o 
  -2 -15   5       41.41       84.17     52.54 o 
  -1 -15   5      152.58      201.38     58.39 o 
   0 -15   5      143.01      155.45     61.64 o 
   1 -15   5       62.16       78.97     65.43 o 
  -8 -14   5        0.96        1.11     35.83 o 
  -7 -14   5      102.72       89.73     36.53 o 
  -6 -14   5      219.52      173.06     53.89 o 
  -5 -14   5        0.65       -5.85     33.88 o 
  -4 -14   5      112.38       87.40     28.62 o 
  -3 -14   5      262.95      242.71     50.06 o 
  -2 -14   5      262.80      339.50     55.68 o 
  -1 -14   5       68.01      125.77     52.21 o 
   0 -14   5      103.40      132.38     57.74 o 
   1 -14   5      536.70      490.62     79.30 o 
   2 -14   5      409.23      327.48     76.70 o 
   3 -14   5      127.44       80.27     74.10 o 
   4 -14   5        0.63        9.75     74.85 o 
 -10 -13   5       94.96       51.87     76.80 o 
  -9 -13   5      268.37      205.48     38.89 o 
  -8 -13   5      225.38      168.54     29.31 o 
  -7 -13   5       15.37       21.20     26.54 o 
  -6 -13   5        0.55      -41.88     34.02 o 
  -5 -13   5      116.52      128.76     27.01 o 
  -4 -13   5      138.92      123.89     28.06 o 
  -3 -13   5        2.40      -30.93     21.22 o 
  -2 -13   5      561.15      660.58     66.44 o 
  -1 -13   5     1174.55     1356.45     78.50 o 
   0 -13   5     1088.21     1222.13     76.62 o 
   1 -13   5      681.55      789.50     87.96 o 
   2 -13   5       43.04       14.41     62.07 o 
   3 -13   5      234.59      211.46     73.12 o 
   4 -13   5      112.96      117.32     75.83 o 
   5 -13   5        2.50      -96.41     73.23 o 
 -11 -12   5      301.89      331.27    112.23 o 
 -10 -12   5      160.53      206.64     78.32 o 
  -9 -12   5       19.96       35.03     26.75 o 
  -8 -12   5       60.08       56.30     25.62 o 
  -7 -12   5      285.28      306.47     29.17 o 
  -6 -12   5      240.03      224.62     26.87 o 
  -5 -12   5      172.78       93.66     43.03 o 
  -4 -12   5       19.58      -26.00     46.21 o 
  -3 -12   5      417.88      379.60     33.46 o 
  -2 -12   5      789.21      679.36     34.26 o 
  -1 -12   5       22.45      -10.15     23.03 o 
   0 -12   5      382.43      376.19     29.77 o 
   1 -12   5      125.03       96.58     27.98 o 
   2 -12   5      329.28      305.05     66.73 o 
   3 -12   5      114.40       83.85     65.65 o 
   4 -12   5       12.39      -42.25     66.08 o 
   5 -12   5      458.95      297.58     84.17 o 
   6 -12   5      343.00      194.56     81.03 o 
   7 -12   5       10.73       10.40     76.80 o 
 -12 -11   5       61.96       63.97     40.24 o 
 -11 -11   5       21.05       65.87     28.89 o 
 -10 -11   5      134.38      116.90     28.19 o 
  -9 -11   5      142.77      153.66     26.69 o 
  -8 -11   5      349.58      434.04     31.72 o 
  -7 -11   5       76.13       99.93     23.57 o 
  -6 -11   5      473.30      540.83     34.88 o 
  -5 -11   5      642.39      656.88     37.20 o 
  -4 -11   5      291.01      216.79     23.94 o 
  -3 -11   5      135.61      199.06     22.88 o 
  -2 -11   5        2.35       33.24     20.66 o 
  -1 -11   5      343.83      471.91     31.12 o 
   0 -11   5      547.52      551.15     33.75 o 
   1 -11   5      183.73      246.35     47.34 o 
   2 -11   5      428.10      339.42     32.47 o 
   3 -11   5      171.67      121.63     50.21 o 
   4 -11   5      308.86      426.47    112.01 o 
   5 -11   5      385.48      546.11    121.11 o 
   6 -11   5        2.52       22.94    104.70 o 
   7 -11   5      544.58      584.82    115.69 o 
   8 -11   5      169.21      272.63     42.65 o 
 -13 -10   5        8.06       51.80     74.48 o 
 -12 -10   5       10.92       30.55     37.94 o 
 -11 -10   5       77.29      110.75     28.09 o 
 -10 -10   5      129.41      101.99     26.27 o 
  -9 -10   5       20.16       14.49     23.11 o 
  -8 -10   5      815.07      722.00     40.86 o 
  -7 -10   5     2349.10     2152.84     83.49 o 
  -6 -10   5     1718.20     1594.58     64.11 o 
  -5 -10   5      589.87      560.48     33.10 o 
  -4 -10   5       21.29        4.47     13.08 o 
  -3 -10   5     1010.53     1051.41     34.08 o 
  -2 -10   5     1102.32     1091.59     41.08 o 
  -1 -10   5      248.14      286.09     19.58 o 
   0 -10   5       56.66        0.35     31.25 o 
   1 -10   5      257.57      299.31     67.92 o 
   2 -10   5      277.85      239.87     68.14 o 
   3 -10   5      142.58      190.63     41.11 o 
   4 -10   5     1555.54     1627.43     64.94 o 
   5 -10   5     1286.31     1361.68    122.14 o 
   6 -10   5      641.39      722.41    208.37 o 
   7 -10   5      473.24      577.68     91.86 o 
   8 -10   5       10.37       78.97     36.74 o 
   9 -10   5      123.15      188.55     41.90 o 
 -14  -9   5       72.27       91.79     43.64 o 
 -13  -9   5        9.72       29.67     51.67 o 
 -12  -9   5      328.82      375.54     39.30 o 
 -11  -9   5      191.21      140.96     27.12 o 
 -10  -9   5      211.93      246.73     27.80 o 
  -9  -9   5      957.61      838.54     49.36 o 
  -8  -9   5      441.77      417.32     29.47 o 
  -7  -9   5      204.47      170.16     30.23 o 
  -6  -9   5       52.93       75.43     12.30 o 
  -5  -9   5     1730.35     1936.46     65.97 o 
  -4  -9   5     3225.02     3419.56     90.84 o 
  -3  -9   5      667.45      717.51     42.19 o 
  -2  -9   5      919.84      860.57     32.65 o 
  -1  -9   5     2808.28     2679.31    148.83 o 
   0  -9   5      735.87      646.84     39.16 o 
   1  -9   5      555.13      691.29     45.17 o 
   2  -9   5      502.14      438.08     68.95 o 
   3  -9   5      432.35      475.63     68.06 o 
   4  -9   5      952.67      890.82     83.14 o 
   5  -9   5        7.65        7.11     34.74 o 
   6  -9   5      306.50      326.87     63.43 o 
   7  -9   5       53.03      121.76     33.87 o 
   8  -9   5      140.62      278.57     41.09 o 
   9  -9   5      147.93      223.84     42.56 o 
 -14  -8   5      155.96      152.91     44.01 o 
 -13  -8   5       37.56       63.67     29.59 o 
 -12  -8   5      511.15      403.10     33.65 o 
 -11  -8   5      799.87      772.47     46.27 o 
 -10  -8   5      796.39      760.03     42.81 o 
  -9  -8   5      360.45      432.07     37.66 o 
  -8  -8   5      284.18      266.17     18.55 o 
  -7  -8   5     1530.62     1437.10     44.02 o 
  -6  -8   5     2061.13     1926.02     62.90 o 
  -5  -8   5      207.43      229.01     12.52 o 
  -4  -8   5      236.16      256.44     16.22 o 
  -3  -8   5      337.07      300.14     16.73 o 
  -2  -8   5     2044.84     2102.64     73.54 o 
  -1  -8   5     2187.32     2221.20     82.76 o 
   0  -8   5      786.18      809.12     34.81 o 
   1  -8   5     3452.99     3253.05    137.14 o 
   2  -8   5     2554.78     2542.99     77.71 o 
   3  -8   5     1163.06     1220.63     50.18 o 
   4  -8   5      320.73      358.80     55.18 o 
   5  -8   5      208.05      137.79     38.81 o 
   6  -8   5      953.96      937.51     53.84 o 
   7  -8   5       49.41       66.67     23.40 o 
   8  -8   5      245.57      229.98     38.53 o 
   9  -8   5       32.99       87.41     55.08 o 
  10  -8   5      148.60      231.77     44.17 o 
 -15  -7   5       44.08      129.10     53.57 o 
 -14  -7   5      241.16      274.83     45.45 o 
 -13  -7   5      568.96      618.22     61.46 o 
 -12  -7   5       64.38      117.06     27.24 o 
 -11  -7   5       81.86       98.60     24.81 o 
 -10  -7   5      204.79      226.10     24.38 o 
  -9  -7   5       83.78      104.45     17.71 o 
  -8  -7   5     2893.87     3241.35    105.60 o 
  -7  -7   5      471.52      468.06     18.01 o 
  -6  -7   5       84.58       62.33     10.42 o 
  -5  -7   5      426.14      470.73     21.78 o 
  -4  -7   5      113.23      163.01     11.15 o 
  -3  -7   5       97.15      121.32     14.40 o 
  -2  -7   5     1137.41      888.33     36.68 o 
  -1  -7   5     3072.42     2744.32     92.01 o 
   0  -7   5     8229.49     8074.45    260.92 o 
   1  -7   5     2817.44     2422.44    104.89 o 
   2  -7   5       20.71       44.79     20.19 o 
   3  -7   5      476.43      430.41     38.93 o 
   4  -7   5       15.96       -7.04     22.77 o 
   5  -7   5      269.50      327.71     39.73 o 
   6  -7   5        4.74        5.86     19.23 o 
   7  -7   5      824.24      926.18     64.20 o 
   8  -7   5      868.97      837.50     62.20 o 
   9  -7   5      129.44      165.69     38.35 o 
  10  -7   5       67.25      168.67     41.74 o 
 -15  -6   5      154.03      117.47     43.45 o 
 -14  -6   5      118.35       85.63     57.63 o 
 -13  -6   5      146.64      125.89     28.53 o 
 -12  -6   5      127.67      156.64     27.05 o 
 -11  -6   5     1392.71     1423.89     71.88 o 
 -10  -6   5      551.40      586.77     36.80 o 
  -9  -6   5      466.69      804.65     81.68 o 
  -8  -6   5     1335.93     1327.12     49.92 o 
  -7  -6   5      101.96      222.85     15.38 o 
  -6  -6   5      412.29      428.39     20.16 o 
  -5  -6   5     8146.68     7682.95    180.37 o 
  -4  -6   5     1018.00     1205.71     28.81 o 
  -3  -6   5     8991.94     8440.41    194.48 o 
  -2  -6   5      139.87      329.00     31.40 o 
  -1  -6   5     1416.08     1372.09     49.17 o 
   0  -6   5      438.31      838.46     59.15 o 
   1  -6   5        2.22        9.39     12.92 o 
   2  -6   5     5742.24     6275.54    176.46 o 
   3  -6   5     2682.74     2321.49     71.49 o 
   4  -6   5      421.76      401.88     21.84 o 
   5  -6   5     2430.14     2162.98     81.74 o 
   6  -6   5      182.94      240.68     48.37 o 
   7  -6   5        9.10       44.57     29.28 o 
   8  -6   5     1112.17     1206.41     75.54 o 
   9  -6   5      102.96      151.32     37.34 o 
  10  -6   5      472.40      566.36     63.05 o 
  11  -6   5       32.11       76.47     41.06 o 
 -16  -5   5       64.64      125.71     44.83 o 
 -15  -5   5       53.78       47.31     40.60 o 
 -14  -5   5       62.15       46.25     28.82 o 
 -13  -5   5      255.44      214.40     29.44 o 
 -12  -5   5     1563.61     1495.26     78.54 o 
 -11  -5   5       24.40       18.35     21.12 o 
 -10  -5   5      140.34      173.20     18.12 o 
  -9  -5   5      406.36      516.99     58.78 o 
  -8  -5   5      874.32      697.51     26.55 o 
  -7  -5   5       71.43       46.70      9.30 o 
  -6  -5   5      180.61      131.31      9.14 o 
  -5  -5   5      712.38      751.71     21.69 o 
  -4  -5   5    16837.13    17044.01    359.64 o 
  -3  -5   5     1560.26     1816.16     49.16 o 
  -2  -5   5      313.63      410.90     21.81 o 
  -1  -5   5       97.58       68.15      8.67 o 
   0  -5   5      951.90     1149.00     37.98 o 
   1  -5   5      220.00      299.04     17.74 o 
   2  -5   5        2.00      -10.23     10.46 o 
   3  -5   5      144.28      149.69     12.22 o 
   4  -5   5     1362.00     1210.22     41.01 o 
   5  -5   5     1253.75     1060.86     48.36 o 
   6  -5   5      688.23      791.32     54.47 o 
   7  -5   5      371.79      387.55     38.38 o 
   8  -5   5      315.97      309.81     38.50 o 
   9  -5   5       31.10       97.63     35.10 o 
  10  -5   5        7.33       76.99     37.45 o 
  11  -5   5       54.61      133.44     41.13 o 
 -16  -4   5       25.87       48.87     42.65 o 
 -15  -4   5       79.73       49.62     39.41 o 
 -14  -4   5     1982.55     2226.13     91.10 o 
 -13  -4   5      678.89      652.87     43.83 o 
 -12  -4   5      298.07      321.32     29.29 o 
 -11  -4   5      153.08      194.80     24.12 o 
 -10  -4   5     3096.83     2741.97     96.04 o 
  -9  -4   5     1586.39     1473.00     45.96 o 
  -8  -4   5       47.03       32.13     11.04 o 
  -7  -4   5     4719.59     3773.71    107.20 o 
  -6  -4   5     2482.07     2600.63     90.69 o 
  -5  -4   5     1118.58     1287.15     29.83 o 
  -4  -4   5     3872.41     3520.66     79.77 o 
  -3  -4   5       81.39       96.85      6.83 o 
  -2  -4   5       66.79       44.48      4.72 o 
  -1  -4   5     2949.08     2448.72     66.52 o 
   0  -4   5      111.23      201.05      7.97 o 
   1  -4   5     3216.15     3042.29     83.51 o 
   2  -4   5     4544.52     4785.80    119.24 o 
   3  -4   5     1632.39     1856.94     55.10 o 
   4  -4   5      100.91      117.60     16.81 o 
   5  -4   5     1340.06     1325.96    135.74 o 
   6  -4   5     2926.91     2835.17    135.23 o 
   7  -4   5       71.41       46.27     36.45 o 
   8  -4   5       46.77       46.94     31.16 o 
   9  -4   5      141.11      184.55     36.57 o 
  10  -4   5      188.15      239.66     40.54 o 
  11  -4   5       45.81      152.21     41.20 o 
 -16  -3   5      127.24      121.32     44.07 o 
 -15  -3   5       48.01       62.87     38.38 o 
 -14  -3   5       17.19       18.97     26.90 o 
 -13  -3   5      320.42      252.49     29.22 o 
 -12  -3   5      228.71      244.39     26.03 o 
 -11  -3   5      212.50      155.88     19.87 o 
 -10  -3   5      830.48      705.10     29.31 o 
  -9  -3   5     1378.12     1244.95     48.84 o 
  -8  -3   5      313.23      308.73     22.11 o 
  -7  -3   5       73.07       50.26      9.05 o 
  -6  -3   5      388.03      762.83     26.91 o 
  -5  -3   5      691.57      550.13     13.34 o 
  -4  -3   5    10173.43    10815.46    190.05 o 
  -3  -3   5     2885.29     3746.16     78.74 o 
  -2  -3   5    16045.76    16756.33    348.59 o 
  -1  -3   5      325.62      217.07      8.67 o 
   0  -3   5      200.13      287.87     26.09 o 
   1  -3   5     4676.13     4690.36    124.91 o 
   2  -3   5       33.21       85.48     15.37 o 
   3  -3   5     5694.11     5911.58    182.63 o 
   4  -3   5     4702.50     5119.45    161.04 o 
   5  -3   5     1221.88      991.46     48.09 o 
   6  -3   5     1087.27      940.36     47.66 o 
   7  -3   5      141.82      117.75     29.83 o 
   8  -3   5      693.80      771.84     55.23 o 
   9  -3   5     1069.95     1014.50     95.17 o 
  10  -3   5       30.10       39.80     35.01 o 
  11  -3   5      187.93      288.70     43.89 o 
  12  -3   5        9.36       91.84     41.38 o 
 -16  -2   5      104.87      126.64     42.81 o 
 -15  -2   5      191.79      182.03     41.04 o 
 -14  -2   5      431.48      456.24     47.34 o 
 -13  -2   5      126.41       98.57     27.76 o 
 -12  -2   5      290.78      298.10     27.26 o 
 -11  -2   5     1525.87     1421.74     52.94 o 
 -10  -2   5     2068.86     2138.22     62.16 o 
  -9  -2   5      703.95      703.42     25.03 o 
  -8  -2   5      223.34      307.61     24.13 o 
  -7  -2   5     3392.05     3633.25     85.03 o 
  -6  -2   5      113.11      152.04      6.41 o 
  -5  -2   5     7269.14     7393.81    126.98 o 
  -4  -2   5     5379.18     4584.38     76.02 o 
  -3  -2   5     2405.61     2463.08     65.93 o 
  -2  -2   5     6496.75     6309.31    125.40 o 
  -1  -2   5     5672.84     5450.68    128.40 o 
   0  -2   5      889.54     1056.31     28.59 o 
   1  -2   5      137.72      232.94     16.31 o 
   2  -2   5     1091.96      995.30     33.47 o 
   3  -2   5     4139.68     4236.81    126.12 o 
   4  -2   5      928.59      713.81     31.81 o 
   5  -2   5      143.35      148.93     18.47 o 
   6  -2   5      995.80     1050.48     59.40 o 
   7  -2   5      120.74      124.33     20.73 o 
   8  -2   5       29.99       69.80     29.58 o 
   9  -2   5      214.87      246.87     37.26 o 
  10  -2   5      739.33      937.34     88.18 o 
  11  -2   5      158.93      276.17     88.94 o 
  12  -2   5       20.70      133.39     41.15 o 
 -16  -1   5       47.15      104.74     41.36 o 
 -15  -1   5       91.72      121.86     39.65 o 
 -14  -1   5       27.42       77.73     34.39 o 
 -13  -1   5      789.41      887.62     63.82 o 
 -12  -1   5       95.89       80.41     20.04 o 
 -11  -1   5     1912.43     1897.65    100.92 o 
 -10  -1   5      205.97      201.71     19.14 o 
  -9  -1   5     2219.21     2262.96     72.74 o 
  -8  -1   5     3900.31     3823.98     86.48 o 
  -7  -1   5     6800.13     7012.26    144.52 o 
  -6  -1   5     2164.79     2014.14     41.76 o 
  -5  -1   5     2980.05     3410.28     62.25 o 
  -4  -1   5    24744.92    23946.37    412.72 o 
  -3  -1   5      900.94      631.16     14.00 o 
  -2  -1   5    15640.68    16422.11    325.79 o 
  -1  -1   5     7114.77     6187.69    139.73 o 
   0  -1   5    13927.41    13160.82    295.41 o 
   1  -1   5     1068.74     1152.97     30.36 o 
   2  -1   5      806.42      882.01     27.99 o 
   3  -1   5     3925.82     4013.73    106.86 o 
   4  -1   5     1288.45     1065.84     40.58 o 
   5  -1   5      251.73      122.05     15.54 o 
   6  -1   5       99.54      160.13     23.37 o 
   7  -1   5      331.91      338.92     22.07 o 
   8  -1   5       54.83       89.94     26.92 o 
   9  -1   5      125.84      176.34     34.61 o 
  10  -1   5       35.30       89.04     46.15 o 
  11  -1   5       77.51      123.70     38.81 o 
  12  -1   5       83.62      200.28     58.01 o 
 -16   0   5       24.97       68.49     40.34 o 
 -15   0   5        4.38       82.50     45.93 o 
 -14   0   5       54.33       82.88     34.93 o 
 -13   0   5        1.87       58.33     30.53 o 
 -12   0   5      149.68      158.30     41.99 o 
 -11   0   5      133.52      154.39     19.62 o 
 -10   0   5      143.81      151.00     14.47 o 
  -9   0   5      243.83      397.53     28.20 o 
  -8   0   5       25.16       91.93     10.25 o 
  -7   0   5      119.38      475.10     32.42 o 
  -6   0   5       87.60       97.82      5.41 o 
  -5   0   5       44.20       92.98      4.38 o 
  -4   0   5       65.01      239.78      8.92 o 
  -3   0   5       27.04        2.52      2.73 o 
  -2   0   5        0.08       -0.45      2.54 o 
  -1   0   5      187.74      519.75     14.77 o 
   0   0   5        2.86       -5.51      3.67 o 
   1   0   5      163.45      559.27     16.58 o 
   2   0   5       35.12       15.85      6.34 o 
   3   0   5        0.76        5.18      9.16 o 
   4   0   5       70.97      107.48     10.98 o 
   5   0   5        0.05       -1.18     10.91 o 
   6   0   5       12.46       67.31     14.82 o 
   7   0   5       37.25       87.83     16.81 o 
   8   0   5        8.37       -1.31     24.75 o 
   9   0   5       55.17       62.77     47.39 o 
  10   0   5      151.16      201.67     62.56 o 
  11   0   5        6.33      144.75     55.41 o 
  12   0   5        3.96      102.91     51.89 o 
 -16   1   5       47.12      119.14     40.15 o 
 -15   1   5       91.78      144.22     38.56 o 
 -14   1   5       27.45       54.23     33.64 o 
 -13   1   5      788.75      829.09     92.89 o 
 -12   1   5       95.92       87.54     44.48 o 
 -11   1   5     1912.38     1888.87     79.25 o 
 -10   1   5      206.14      181.52     15.71 o 
  -9   1   5     2219.71     2172.60     62.38 o 
  -8   1   5     3899.83     3872.39     86.63 o 
  -7   1   5     6800.18     6980.32    147.24 o 
  -6   1   5     2165.14     2055.93     38.90 o 
  -5   1   5     2980.11     3206.72     58.22 o 
  -4   1   5    24744.76    23723.22    389.45 o 
  -3   1   5      900.65      620.91     12.69 o 
  -2   1   5    15639.34    16205.33    336.19 o 
  -1   1   5     7114.80     6234.83    147.56 o 
   0   1   5    13925.60    13199.41    311.94 o 
   1   1   5     1069.21     1149.61     29.99 o 
   2   1   5      806.40      880.81     22.94 o 
   3   1   5     3925.46     3919.25    103.91 o 
   4   1   5     1288.28     1130.46     42.13 o 
   5   1   5      251.78      137.91     12.66 o 
   6   1   5       99.69      171.44     22.78 o 
   7   1   5      332.06      327.84     27.23 o 
   8   1   5       54.85       79.19     19.97 o 
   9   1   5      126.07      146.15     30.51 o 
  10   1   5       35.34       78.89     46.31 o 
  11   1   5       77.69      175.84     70.20 o 
  12   1   5       83.71      116.45     53.84 o 
 -16   2   5      104.73      161.19     54.38 o 
 -15   2   5      191.38      229.79     43.93 o 
 -14   2   5      431.33      536.73     47.30 o 
 -13   2   5      126.43      105.31     50.78 o 
 -12   2   5      290.85      345.23     31.60 o 
 -11   2   5     1526.20     1400.75     43.84 o 
 -10   2   5     2069.23     2145.03     58.30 o 
  -9   2   5      703.71      660.58     25.52 o 
  -8   2   5      222.36      288.07     15.79 o 
  -7   2   5     3391.43     3708.53     86.01 o 
  -6   2   5      112.98      122.72      6.59 o 
  -5   2   5     7269.35     7216.38    126.95 o 
  -4   2   5     5379.91     4604.62     80.13 o 
  -3   2   5     2406.88     2448.62     60.53 o 
  -2   2   5     6496.55     6207.87    140.54 o 
  -1   2   5     5674.88     5363.93    121.64 o 
   0   2   5      889.68     1041.96     25.41 o 
   1   2   5      137.37      229.35      9.76 o 
   2   2   5     1091.92      967.20     25.07 o 
   3   2   5     4139.82     4204.49    109.96 o 
   4   2   5      928.73      725.20     26.68 o 
   5   2   5      143.20      134.16     13.22 o 
   6   2   5      995.97      918.88     34.29 o 
   7   2   5      121.00      121.28     17.82 o 
   8   2   5       29.83       27.95     24.95 o 
   9   2   5      215.09      258.63     52.74 o 
  10   2   5      739.39      961.83    177.88 o 
  11   2   5      158.96      271.90     56.01 o 
  12   2   5       20.63      105.30     55.90 o 
 -16   3   5      127.11      110.60     53.62 o 
 -15   3   5       48.09       96.67     36.61 o 
 -14   3   5       17.08       59.44     33.03 o 
 -13   3   5      320.24      254.10     58.91 o 
 -12   3   5      228.68      233.11     24.89 o 
 -11   3   5      212.37      160.21     16.42 o 
 -10   3   5      830.52      781.12     29.47 o 
  -9   3   5     1378.02     1227.93     37.19 o 
  -8   3   5      312.97      341.79     14.82 o 
  -7   3   5       72.67       38.08      8.13 o 
  -6   3   5      389.20      729.97     24.91 o 
  -5   3   5      691.44      537.29     13.09 o 
  -4   3   5    10172.53    10739.45    207.55 o 
  -3   3   5     2884.44     3729.34     82.53 o 
  -2   3   5    16046.67    16626.20    445.61 o 
  -1   3   5      325.90      208.51      9.14 o 
   0   3   5      200.61      273.75     12.50 o 
   1   3   5     4676.39     4466.76    101.30 o 
   2   3   5       33.56       87.07      6.48 o 
   3   3   5     5693.83     5841.65    141.93 o 
   4   3   5     4702.47     5091.13    124.75 o 
   5   3   5     1221.83     1145.12     47.80 o 
   6   3   5     1087.28      980.36     53.31 o 
   7   3   5      141.99      112.47     26.02 o 
   8   3   5      693.83      713.70     67.95 o 
   9   3   5     1069.90     1059.59     60.87 o 
  10   3   5       30.16       27.95     46.80 o 
  11   3   5      188.10      290.10     59.15 o 
  12   3   5        9.40      109.30     56.33 o 
 -16   4   5       26.03       82.76     52.54 o 
 -15   4   5       79.63      119.38     49.72 o 
 -14   4   5     1982.82     2378.01    127.94 o 
 -13   4   5      679.72      742.81     50.65 o 
 -12   4   5      297.73      380.02     28.57 o 
 -11   4   5      153.26      219.75     19.34 o 
 -10   4   5     3097.79     3154.05     78.64 o 
  -9   4   5     1586.57     1533.11     43.82 o 
  -8   4   5       46.97       19.37     10.06 o 
  -7   4   5     4718.74     3797.75     88.59 o 
  -6   4   5     2481.15     2457.73     61.86 o 
  -5   4   5     1118.98     1269.26     26.95 o 
  -4   4   5     3873.20     3540.67     74.12 o 
  -3   4   5       81.51       84.67      7.48 o 
  -2   4   5       67.01       51.61      7.44 o 
  -1   4   5     2948.86     2503.23     81.09 o 
   0   4   5      110.71      183.90     12.19 o 
   1   4   5     3214.80     2975.40     80.24 o 
   2   4   5     4544.38     4664.38    127.91 o 
   3   4   5     1632.34     1882.32     44.37 o 
   4   4   5      100.72      138.48     10.59 o 
   5   4   5     1340.46     1486.22     55.54 o 
   6   4   5     2927.11     2913.25     80.15 o 
   7   4   5       70.90        5.50     17.27 o 
   8   4   5       46.44       60.69     18.58 o 
   9   4   5      140.99       72.87     38.49 o 
  10   4   5      187.98      175.04     44.39 o 
  11   4   5       45.66      121.54     54.71 o 
 -16   5   5       64.72      130.32     55.14 o 
 -15   5   5       53.76      137.04     50.81 o 
 -14   5   5       62.11       29.64     71.71 o 
 -13   5   5      255.37      165.15     55.90 o 
 -12   5   5     1563.96     1523.15     72.89 o 
 -11   5   5       24.33       22.88     17.91 o 
 -10   5   5      140.42      180.39     15.98 o 
  -9   5   5      406.20      459.98     23.16 o 
  -8   5   5      874.14      721.82     26.12 o 
  -7   5   5       71.41       29.43     10.94 o 
  -6   5   5      180.38      138.13      8.46 o 
  -5   5   5      712.02      706.51     21.32 o 
  -4   5   5    16838.98    17133.94    377.93 o 
  -3   5   5     1560.15     1846.00     41.85 o 
  -2   5   5      313.82      446.86     20.39 o 
  -1   5   5       97.19       76.71      9.48 o 
   0   5   5      951.55     1097.76     48.49 o 
   1   5   5      220.27      307.35     14.46 o 
   2   5   5        1.99       -3.23      7.56 o 
   3   5   5      144.41      145.12     11.16 o 
   4   5   5     1362.12     1265.61     39.60 o 
   5   5   5     1253.88     1113.18     46.11 o 
   6   5   5      688.31      825.77     31.24 o 
   7   5   5      371.52      386.42     54.51 o 
   8   5   5      315.78      299.62     36.13 o 
   9   5   5       31.16      -20.90     37.05 o 
  10   5   5        7.41       10.93     40.25 o 
  11   5   5       54.61       82.44     55.03 o 
 -15   6   5      154.13      162.17     52.54 o 
 -14   6   5      118.25        6.54    134.71 o 
 -13   6   5      146.68       58.33    140.50 o 
 -12   6   5      127.75      152.42     31.20 o 
 -11   6   5     1392.44     1499.67     85.63 o 
 -10   6   5      550.61      591.21     26.76 o 
  -9   6   5      467.27      839.00     30.79 o 
  -8   6   5     1336.12     1287.07     38.43 o 
  -7   6   5      102.28      232.66     12.18 o 
  -6   6   5      412.89      435.60     22.26 o 
  -5   6   5     8146.85     7851.67    161.82 o 
  -4   6   5     1017.29     1229.46     41.34 o 
  -3   6   5     8992.33     8418.64    225.80 o 
  -2   6   5      139.07      290.67     17.51 o 
  -1   6   5     1415.85     1364.75     56.90 o 
   0   6   5      438.49      779.78     57.21 o 
   1   6   5        2.25       -3.15     12.90 o 
   2   6   5     5742.57     5970.76    161.29 o 
   3   6   5     2682.82     2339.32     65.01 o 
   4   6   5      422.37      368.40     23.86 o 
   5   6   5     2430.45     2319.15     65.91 o 
   6   6   5      183.01      250.89     19.81 o 
   7   6   5        9.10      -13.54     20.90 o 
   8   6   5     1112.36     1175.62    111.03 o 
   9   6   5      102.73       40.31     39.96 o 
  10   6   5      472.17      466.63     64.24 o 
  11   6   5       32.12       90.35     55.14 o 
 -15   7   5       44.09       92.62     52.43 o 
 -14   7   5      241.00      207.85    132.70 o 
 -13   7   5      568.88      584.93     54.11 o 
 -12   7   5       64.50       51.97     60.04 o 
 -11   7   5       81.97       33.72     22.64 o 
 -10   7   5      205.02      191.46     21.28 o 
  -9   7   5       83.71      105.39     13.57 o 
  -8   7   5     2893.27     3101.12     80.01 o 
  -7   7   5      471.52      397.46     20.38 o 
  -6   7   5       84.20       89.37     10.01 o 
  -5   7   5      426.35      384.55     48.22 o 
  -4   7   5      113.25      160.46     17.06 o 
  -3   7   5       97.27       96.34     12.49 o 
  -2   7   5     1137.05      889.98     34.58 o 
  -1   7   5     3072.81     2667.83     85.26 o 
   0   7   5     8229.93     7712.32    301.81 o 
   1   7   5     2817.21     2559.94    101.37 o 
   2   7   5       20.79       26.83     15.72 o 
   3   7   5      476.44      477.43     20.67 o 
   4   7   5       15.95        3.85     12.06 o 
   5   7   5      269.41      315.99     28.36 o 
   6   7   5        4.79        4.19     16.86 o 
   7   7   5      824.28      896.94     77.69 o 
   8   7   5      869.02      908.77    101.22 o 
   9   7   5      129.38       84.27     41.65 o 
  10   7   5       67.32       21.62     43.31 o 
 -14   8   5      155.97      -42.57     80.49 o 
 -13   8   5       37.51      -46.41     92.51 o 
 -12   8   5      511.12      421.50     65.21 o 
 -11   8   5      800.41      724.17     42.99 o 
 -10   8   5      796.45      849.38     43.01 o 
  -9   8   5      360.23      453.11     26.67 o 
  -8   8   5      284.33      280.28     17.85 o 
  -7   8   5     1529.85     1503.13     45.46 o 
  -6   8   5     2061.33     1917.91     58.44 o 
  -5   8   5      207.32      232.28     17.91 o 
  -4   8   5      236.37      230.46     18.28 o 
  -3   8   5      337.02      303.06     26.74 o 
  -2   8   5     2044.68     1996.42     82.15 o 
  -1   8   5     2187.72     2131.99     87.19 o 
   0   8   5      786.45      729.00     30.83 o 
   1   8   5     3452.49     3356.30    131.84 o 
   2   8   5     2554.98     2610.55    105.66 o 
   3   8   5     1163.26     1195.02     58.62 o 
   4   8   5      320.61      365.83     20.08 o 
   5   8   5      208.13      153.01     17.42 o 
   6   8   5      953.29     1003.02     80.68 o 
   7   8   5       49.39       53.24     27.39 o 
   8   8   5      245.63      262.71     36.95 o 
   9   8   5       33.05       -1.44     42.15 o 
  10   8   5      148.76       97.54     47.76 o 
 -14   9   5       72.30     -118.94     79.30 o 
 -12   9   5      328.73      413.46     64.40 o 
 -11   9   5      191.11      126.29     33.30 o 
 -10   9   5      211.85      230.53     32.54 o 
  -9   9   5      957.82      965.49     52.31 o 
  -8   9   5      442.01      383.42     22.25 o 
  -7   9   5      204.27      207.79     17.15 o 
  -6   9   5       53.02       60.38     18.07 o 
  -5   9   5     1729.77     1932.56     67.11 o 
  -4   9   5     3224.61     3339.41    122.40 o 
  -3   9   5      667.50      636.02     31.57 o 
  -2   9   5      919.88      815.39     55.92 o 
  -1   9   5     2808.04     2668.64    141.27 o 
   0   9   5      735.74      634.79     37.10 o 
   1   9   5      555.21      646.59     40.37 o 
   2   9   5      502.24      510.12     34.87 o 
   3   9   5      432.26      386.57     25.08 o 
   4   9   5      952.59      962.10     54.90 o 
   5   9   5        7.64       17.14     22.30 o 
   6   9   5      306.44      352.58     28.22 o 
   7   9   5       52.94       72.22     28.76 o 
   8   9   5      140.71      262.41     56.18 o 
   9   9   5      147.98      139.20     86.34 o 
 -13  10   5        8.04     -110.66     73.77 o 
 -12  10   5       10.89      -72.47     66.84 o 
 -11  10   5       77.33       68.10     34.18 o 
 -10  10   5      129.50       65.30     31.05 o 
  -9  10   5       20.11       20.98     25.32 o 
  -8  10   5      815.01      804.22     62.61 o 
  -7  10   5     2349.53     2338.31     89.48 o 
  -6  10   5     1718.39     1683.26     67.89 o 
  -5  10   5      589.83      622.21     66.11 o 
  -4  10   5       21.16       -3.54     15.68 o 
  -3  10   5     1010.24      989.50     43.49 o 
  -2  10   5     1102.24      965.02     66.05 o 
  -1  10   5      248.21      230.83     36.45 o 
   0  10   5       56.67       34.99     26.47 o 
   1  10   5      257.66      283.80     22.99 o 
   2  10   5      277.85      249.60     23.47 o 
   3  10   5      142.60      160.98     23.77 o 
   4  10   5     1555.38     1705.53     84.01 o 
   5  10   5     1286.34     1412.27    106.37 o 
   6  10   5      641.51      777.93     90.09 o 
   7  10   5      473.34      448.15     87.10 o 
   8  10   5       10.36       51.24     92.73 o 
   9  10   5      123.37       -5.42     85.90 o 
 -12  11   5       61.82       -7.58     68.03 o 
 -11  11   5       21.03      -19.95     34.60 o 
 -10  11   5      134.49       82.21     33.18 o 
  -9  11   5      142.75      149.14     29.13 o 
  -8  11   5      349.58      472.21     32.98 o 
  -7  11   5       76.04       54.22     26.77 o 
  -6  11   5      473.77      553.57     37.08 o 
  -5  11   5      642.61      702.92     78.21 o 
  -4  11   5      291.26      220.51     20.88 o 
  -3  11   5      135.59      160.89     18.12 o 
  -2  11   5        2.33       31.98     25.88 o 
  -1  11   5      343.77      469.72     45.47 o 
   0  11   5      547.89      593.61     51.45 o 
   1  11   5      183.72      232.68     44.04 o 
   2  11   5      428.23      391.60     42.52 o 
   3  11   5      171.62      189.81     38.97 o 
   4  11   5      309.04      278.30     67.92 o 
   5  11   5      385.43      536.41     67.02 o 
   6  11   5        2.51       47.80     73.45 o 
   7  11   5      544.43      683.71    137.41 o 
   8  11   5      169.20      256.62     71.17 o 
 -11  12   5      301.78      285.32     42.36 o 
 -10  12   5      160.54      194.58     37.16 o 
  -9  12   5       19.95       20.21     31.31 o 
  -8  12   5       60.10       40.97     26.73 o 
  -7  12   5      285.23      314.73     34.22 o 
  -6  12   5      239.90      238.33     26.22 o 
  -5  12   5      172.84      149.39     23.21 o 
  -4  12   5       19.52       21.34     23.50 o 
  -3  12   5      417.83      468.46     57.59 o 
  -2  12   5      789.11      667.53     58.18 o 
  -1  12   5       22.45      -22.62     41.38 o 
   0  12   5      382.39      442.58     42.59 o 
   1  12   5      125.10      129.46     36.32 o 
   2  12   5      329.15      354.94     73.45 o 
   3  12   5      114.40      172.93     42.15 o 
   4  12   5       12.35       78.81     29.18 o 
   5  12   5      458.86      576.84     60.56 o 
   6  12   5      343.12      353.92    109.41 o 
   7  12   5       10.73       45.06     51.91 o 
 -10  13   5       94.94       83.65     37.64 o 
  -9  13   5      268.50      203.46     45.28 o 
  -8  13   5      225.49      186.00     40.25 o 
  -7  13   5       15.32       29.30     26.66 o 
  -6  13   5        0.55       21.34     30.40 o 
  -5  13   5      116.60      146.56     25.10 o 
  -4  13   5      139.13      115.48     23.17 o 
  -3  13   5        2.39       -5.72     26.39 o 
  -2  13   5      561.18      580.41     53.88 o 
  -1  13   5     1174.76     1381.65     90.22 o 
   0  13   5     1088.24     1287.48     87.73 o 
   1  13   5      681.50      934.65     78.81 o 
   2  13   5       43.07       80.03     40.77 o 
   3  13   5      234.47      256.85     58.61 o 
   4  13   5      112.93      139.74     57.85 o 
   5  13   5        2.50       20.49     48.39 o 
  -8  14   5        0.96      -13.77     32.96 o 
  -7  14   5      102.66      146.70     43.28 o 
  -6  14   5      219.37      225.25     34.63 o 
  -5  14   5        0.65       14.53     25.66 o 
  -4  14   5      112.33       73.93     25.31 o 
  -3  14   5      262.96      223.86     25.72 o 
  -2  14   5      262.69      279.60     40.70 o 
  -1  14   5       68.00       95.87     37.66 o 
   0  14   5      103.41      131.44     40.39 o 
   1  14   5      536.78      682.36     64.19 o 
   2  14   5      409.08      449.78     67.06 o 
   3  14   5      127.44      230.52     60.56 o 
   4  14   5        0.62       57.85     60.34 o 
  -6  15   5       31.42       43.64     29.64 o 
  -5  15   5      100.64       94.46     28.83 o 
  -4  15   5       96.17       92.64     27.54 o 
  -3  15   5        3.44        4.56     27.75 o 
  -2  15   5       41.46       30.19     31.23 o 
  -1  15   5      152.70      247.84     43.34 o 
   0  15   5      143.10      192.33     44.19 o 
   1  15   5       62.16      119.05     56.98 o 
  -6 -15   6       26.17       29.22     38.17 o 
  -5 -15   6        6.36       80.38     47.34 o 
  -4 -15   6        7.08       42.46     49.40 o 
  -3 -15   6        6.21       26.54     50.91 o 
  -2 -15   6       20.92       34.99     54.71 o 
  -1 -15   6        6.91       23.83     57.52 o 
   0 -15   6      174.60      354.78     68.90 o 
   1 -15   6      171.50      254.79     72.36 o 
  -9 -14   6       59.88       34.19     38.53 o 
  -8 -14   6       25.56      -11.91     37.29 o 
  -7 -14   6        6.21        4.44     35.58 o 
  -6 -14   6       38.28      -34.88     34.68 o 
  -5 -14   6       63.94        1.30     44.14 o 
  -4 -14   6        7.49      -19.37     58.39 o 
  -3 -14   6       37.55       92.08     48.31 o 
  -2 -14   6       12.01       88.07     51.46 o 
  -1 -14   6        2.56       39.21     53.51 o 
   0 -14   6      161.24       66.30     61.53 o 
   1 -14   6        0.70       -3.57     62.83 o 
   2 -14   6       78.25      -16.36     68.68 o 
   3 -14   6        8.81      -20.47     72.26 o 
 -10 -13   6       18.43       76.13     39.92 o 
  -9 -13   6       21.95        9.13     38.51 o 
  -8 -13   6        5.70       30.86     34.86 o 
  -7 -13   6       10.54       11.05     27.23 o 
  -6 -13   6        6.17       -2.76     26.03 o 
  -5 -13   6       47.73       39.12     26.40 o 
  -4 -13   6       25.70       -3.97     21.48 o 
  -3 -13   6       57.62       -6.04     21.86 o 
  -2 -13   6        1.24      -21.07     34.26 o 
  -1 -13   6       19.02       -6.91     36.99 o 
   0 -13   6        9.72       35.53     55.25 o 
   1 -13   6       64.51       15.49     59.15 o 
   2 -13   6       72.51       45.28     65.43 o 
   3 -13   6      158.66       58.93     72.69 o 
   4 -13   6       16.47      -18.20     73.34 o 
   5 -13   6       66.33       20.47     76.91 o 
 -11 -12   6       78.01      110.84     68.57 o 
 -10 -12   6      223.52      219.91     81.35 o 
  -9 -12   6      114.84       66.22     27.53 o 
  -8 -12   6       52.34       55.57     30.18 o 
  -7 -12   6      131.07      170.70     26.99 o 
  -6 -12   6      106.20      111.53     25.54 o 
  -5 -12   6       64.56       69.66     24.53 o 
  -4 -12   6      119.72      113.63     41.90 o 
  -3 -12   6      566.44      719.40     41.65 o 
  -2 -12   6      422.34      389.43     29.33 o 
  -1 -12   6       34.59        5.99     22.92 o 
   0 -12   6       15.99      -31.55     36.02 o 
   1 -12   6      116.40      113.85     59.80 o 
   2 -12   6       68.34       12.89     60.34 o 
   3 -12   6       21.42      -61.31     63.59 o 
   4 -12   6       74.96      -24.16     69.22 o 
   5 -12   6       55.94      -24.48     74.10 o 
   6 -12   6       21.38       58.82     78.10 o 
 -13 -11   6        1.17       14.19     62.94 o 
 -12 -11   6       59.08       66.50     40.25 o 
 -11 -11   6       18.91       75.98     36.97 o 
 -10 -11   6        1.59        9.10     26.02 o 
  -9 -11   6       11.30       10.96     24.37 o 
  -8 -11   6        3.32        6.75     23.69 o 
  -7 -11   6       61.71       48.42     23.06 o 
  -6 -11   6      161.07      132.06     23.84 o 
  -5 -11   6       96.28       80.29     22.39 o 
  -4 -11   6       16.08        8.04     24.51 o 
  -3 -11   6       94.24       85.64     17.54 o 
  -2 -11   6      233.76      159.95     23.23 o 
  -1 -11   6        6.82      -47.70     31.80 o 
   0 -11   6       96.13       20.24     23.12 o 
   1 -11   6        4.32      -47.65     36.29 o 
   2 -11   6       66.43       -8.88     55.25 o 
   3 -11   6       13.41       13.18     71.39 o 
   4 -11   6       20.27       21.31     75.83 o 
   5 -11   6       52.36       -7.93     47.66 o 
   6 -11   6      181.24      245.44    102.75 o 
   7 -11   6      234.49      309.53     77.24 o 
 -13 -10   6      275.30      235.90     80.81 o 
 -12 -10   6        8.52       29.08     65.65 o 
 -11 -10   6       72.84       63.42     37.42 o 
 -10 -10   6       10.17       22.36     24.65 o 
  -9 -10   6       46.46      107.02     24.49 o 
  -8 -10   6      161.39      130.59     23.72 o 
  -7 -10   6       99.97      220.27     23.81 o 
  -6 -10   6      811.44      770.17     40.37 o 
  -5 -10   6      360.06      255.44     23.20 o 
  -4 -10   6       62.68       52.37     15.29 o 
  -3 -10   6       31.53       38.27     10.24 o 
  -2 -10   6      260.22      263.89     36.01 o 
  -1 -10   6        9.13       12.73     18.05 o 
   0 -10   6       80.92       73.57     26.05 o 
   1 -10   6      108.98      145.34     74.37 o 
   2 -10   6       12.76       34.01     34.72 o 
   3 -10   6      118.91      170.46     31.44 o 
   4 -10   6        4.09       30.17     27.68 o 
   5 -10   6       97.75      159.03     93.97 o 
   6 -10   6      262.63      271.85     99.72 o 
   7 -10   6      341.94      388.88     77.56 o 
   8 -10   6       13.67      107.56     39.52 o 
 -14  -9   6        4.28       40.31     42.34 o 
 -13  -9   6       24.31        3.73     38.29 o 
 -12  -9   6      121.45      115.28     31.59 o 
 -11  -9   6       36.68       57.28     25.95 o 
 -10  -9   6       10.16        0.10     23.38 o 
  -9  -9   6       89.32      122.80     39.13 o 
  -8  -9   6       22.97       16.53     20.60 o 
  -7  -9   6      125.78       77.68     16.26 o 
  -6  -9   6      176.35      202.29     14.01 o 
  -5  -9   6      205.58      140.10     14.22 o 
  -4  -9   6     1443.35     1521.07     44.81 o 
  -3  -9   6     2304.85     2336.73     56.80 o 
  -2  -9   6       17.42       11.31     13.86 o 
  -1  -9   6      923.75      886.52     38.35 o 
   0  -9   6       81.62       62.26     34.88 o 
   1  -9   6      352.32      383.83     43.66 o 
   2  -9   6      684.95      701.51     32.67 o 
   3  -9   6      440.60      333.65     22.42 o 
   4  -9   6     1143.57     1129.98     49.20 o 
   5  -9   6      373.61      345.06    110.60 o 
   6  -9   6       49.10       70.82     68.30 o 
   7  -9   6      162.93      168.99     81.63 o 
   8  -9   6        7.15      111.79     38.17 o 
   9  -9   6       49.43      166.52     42.29 o 
 -15  -8   6       95.74      103.24     45.69 o 
 -14  -8   6       11.64       28.83     49.51 o 
 -13  -8   6      222.50      234.84     37.26 o 
 -12  -8   6      683.86      676.41     43.58 o 
 -11  -8   6       98.28      122.94     25.54 o 
 -10  -8   6      658.86      674.83     49.86 o 
  -9  -8   6      328.52      241.02     28.70 o 
  -8  -8   6      122.20      189.71     16.38 o 
  -7  -8   6      339.58      355.86     17.61 o 
  -6  -8   6      344.93      319.34     22.96 o 
  -5  -8   6     2726.72     3074.13     84.02 o 
  -4  -8   6     1026.43      932.07     26.65 o 
  -3  -8   6       66.22      137.80      8.73 o 
  -2  -8   6     1491.78     1389.56     53.92 o 
  -1  -8   6      323.61      356.94     46.37 o 
   0  -8   6      426.92      307.55     73.93 o 
   1  -8   6      300.73      202.11     41.06 o 
   2  -8   6      886.95     1016.83     35.46 o 
   3  -8   6     1800.63     1738.72     64.34 o 
   4  -8   6      833.84      746.00     47.45 o 
   5  -8   6      418.03      336.69     48.59 o 
   6  -8   6      933.80      886.02    170.45 o 
   7  -8   6       10.89       54.05     33.74 o 
   8  -8   6       18.47      111.18     38.01 o 
   9  -8   6       93.13      216.38     42.67 o 
 -15  -7   6       96.97      131.35     45.00 o 
 -14  -7   6       84.63       95.44     40.18 o 
 -13  -7   6      299.49      298.21     36.26 o 
 -12  -7   6     1123.79      995.17     51.04 o 
 -11  -7   6       69.73       63.11     23.74 o 
 -10  -7   6      211.39      160.53     23.44 o 
  -9  -7   6      387.85      505.83     93.05 o 
  -8  -7   6     1223.07     1215.13     43.57 o 
  -7  -7   6     3358.93     3523.00    102.14 o 
  -6  -7   6      466.05      537.35     23.03 o 
  -5  -7   6      482.44      336.84     19.27 o 
  -4  -7   6      210.50      149.27     13.97 o 
  -3  -7   6       47.48       43.12      8.65 o 
  -2  -7   6     1776.55     1752.81     51.41 o 
  -1  -7   6        7.10       47.01     28.06 o 
   0  -7   6     8142.85     8059.21    317.96 o 
   1  -7   6     1975.79     1546.28     52.55 o 
   2  -7   6      170.80      201.06     26.96 o 
   3  -7   6      177.74      202.04     19.73 o 
   4  -7   6       81.15       57.05     26.63 o 
   5  -7   6      926.38      935.81     50.46 o 
   6  -7   6      328.77      336.36     68.14 o 
   7  -7   6      330.26      329.82     45.55 o 
   8  -7   6      459.81      685.04     78.59 o 
   9  -7   6      122.89      169.55     40.24 o 
  10  -7   6        6.06      114.68     41.34 o 
 -16  -6   6       35.11       10.41     61.21 o 
 -15  -6   6       68.22       38.28     52.65 o 
 -14  -6   6      232.93      298.08     43.47 o 
 -13  -6   6        4.81        9.95     26.26 o 
 -12  -6   6       74.86       57.88     24.98 o 
 -11  -6   6       99.84      102.99     23.20 o 
 -10  -6   6      157.17       74.01     20.53 o 
  -9  -6   6     4264.17     4214.25    127.44 o 
  -8  -6   6      768.05      883.11     27.97 o 
  -7  -6   6      677.05      755.21     22.61 o 
  -6  -6   6       76.67       36.86      9.02 o 
  -5  -6   6       65.83       63.73      8.57 o 
  -4  -6   6     1954.98     1705.88     42.53 o 
  -3  -6   6      840.97      808.59     24.70 o 
  -2  -6   6      626.12      697.57     32.15 o 
  -1  -6   6     3016.12     3124.07    103.29 o 
   0  -6   6     4076.93     3777.71    111.01 o 
   1  -6   6      461.26      387.57     34.11 o 
   2  -6   6     2162.19     1838.96     58.24 o 
   3  -6   6      509.01      433.70     23.14 o 
   4  -6   6      188.42      207.25     19.77 o 
   5  -6   6      110.85       18.80     53.57 o 
   6  -6   6       18.77       13.61     54.60 o 
   7  -6   6       25.33       45.52     31.72 o 
   8  -6   6       87.06      125.09     35.41 o 
   9  -6   6      511.32      519.71     49.92 o 
  10  -6   6      365.06      446.11     49.56 o 
 -16  -5   6      310.43      289.46     49.61 o 
 -15  -5   6       34.26       70.06     39.60 o 
 -14  -5   6      418.95      255.08     32.79 o 
 -13  -5   6       49.21       55.21     26.35 o 
 -12  -5   6      485.18      441.00     32.24 o 
 -11  -5   6      890.26      981.65     48.36 o 
 -10  -5   6      971.46      996.85     46.94 o 
  -9  -5   6     2158.69     2437.27    148.74 o 
  -8  -5   6     1576.59     1615.04     41.16 o 
  -7  -5   6      562.45      505.29     16.96 o 
  -6  -5   6      257.09      302.27     19.38 o 
  -5  -5   6     6931.06     6488.92    139.42 o 
  -4  -5   6     5845.54     6263.65    145.10 o 
  -3  -5   6     6596.30     5565.74    143.98 o 
  -2  -5   6      866.83      955.10     27.06 o 
  -1  -5   6     3368.19     3030.99     74.77 o 
   0  -5   6      277.49      257.89     22.31 o 
   1  -5   6     1030.00     1203.95     35.67 o 
   2  -5   6     1039.21      685.27     26.64 o 
   3  -5   6       64.36       97.82     26.69 o 
   4  -5   6     2862.69     2919.10     99.13 o 
   5  -5   6      588.58      504.65     84.66 o 
   6  -5   6      428.47      460.48    111.96 o 
   7  -5   6      112.74      160.15     33.14 o 
   8  -5   6      309.28      348.64     41.66 o 
   9  -5   6     1294.15     1407.66     82.98 o 
  10  -5   6      515.03      679.42     63.37 o 
  11  -5   6       36.38      173.45     43.33 o 
 -16  -4   6       21.30       39.95     42.15 o 
 -15  -4   6       96.11      130.70     40.14 o 
 -14  -4   6      312.93      262.45     32.08 o 
 -13  -4   6     1106.39     1018.47     53.90 o 
 -12  -4   6       20.27       20.05     21.28 o 
 -11  -4   6       63.80       27.24     20.23 o 
 -10  -4   6     1253.89     1278.56     50.30 o 
  -9  -4   6      379.33      384.72     31.76 o 
  -8  -4   6      157.50      115.37     11.13 o 
  -7  -4   6     4495.82     4283.98     88.74 o 
  -6  -4   6    34682.24    35866.52    758.43 o 
  -5  -4   6     8644.45     9480.39    180.44 o 
  -4  -4   6     3014.75     2743.24     56.93 o 
  -3  -4   6      656.07      650.17     18.83 o 
  -2  -4   6     1218.40     1076.52     28.78 o 
  -1  -4   6     5467.22     5097.66    128.64 o 
   0  -4   6     1079.14     1363.25     36.95 o 
   1  -4   6     3144.31     3224.39     92.51 o 
   2  -4   6      304.93      233.46     14.45 o 
   3  -4   6     1455.58     1452.97     83.32 o 
   4  -4   6     2162.34     1838.07     77.69 o 
   5  -4   6       99.27      148.50     28.00 o 
   6  -4   6     2156.40     1958.76    101.16 o 
   7  -4   6     2785.75     2732.54    135.16 o 
   8  -4   6       16.01       79.82     37.81 o 
   9  -4   6        3.45      100.91     35.93 o 
  10  -4   6       20.66       99.30     37.99 o 
  11  -4   6      156.24      258.89     53.46 o 
 -16  -3   6       58.59       80.60     51.46 o 
 -15  -3   6      791.40      896.64    126.58 o 
 -14  -3   6      362.91      424.59     34.28 o 
 -13  -3   6     1485.98     1511.38     66.30 o 
 -12  -3   6     1291.55     1385.96     60.36 o 
 -11  -3   6       14.67       16.40     14.65 o 
 -10  -3   6      235.41      255.52     17.12 o 
  -9  -3   6     1016.84     1006.96     34.01 o 
  -8  -3   6     3095.38     3091.82     73.23 o 
  -7  -3   6    15176.75    14792.93    284.35 o 
  -6  -3   6     6829.58     7427.28    136.17 o 
  -5  -3   6      813.98      840.85     18.62 o 
  -4  -3   6     1970.47     1752.79     34.48 o 
  -3  -3   6    19895.85    20888.77    434.19 o 
  -2  -3   6    10608.12    10750.95    244.66 o 
  -1  -3   6      120.19      320.48     15.24 o 
   0  -3   6    13118.67    13259.32    350.60 o 
   1  -3   6     9262.22     9333.44    283.31 o 
   2  -3   6      107.15       56.46     11.14 o 
   3  -3   6     3883.17     3913.17    158.63 o 
   4  -3   6     2824.29     2374.47    104.42 o 
   5  -3   6     3134.17     3031.46    108.42 o 
   6  -3   6     2905.18     2905.34    122.31 o 
   7  -3   6        3.65       29.03     28.70 o 
   8  -3   6     2113.28     1962.24    103.15 o 
   9  -3   6       86.12      162.54     61.69 o 
  10  -3   6       40.67      134.13     38.78 o 
  11  -3   6       12.53       77.89     49.72 o 
 -17  -2   6      416.52      428.63     62.67 o 
 -16  -2   6       11.90       52.21     40.14 o 
 -15  -2   6      472.84      497.28     50.26 o 
 -14  -2   6      176.80      167.96     27.70 o 
 -13  -2   6      594.30      580.85     41.29 o 
 -12  -2   6     1838.40     1668.04     68.17 o 
 -11  -2   6      386.15      413.41     22.90 o 
 -10  -2   6     5237.77     5744.18    149.43 o 
  -9  -2   6     1430.89     1574.08     43.41 o 
  -8  -2   6     1863.57     1936.18     50.34 o 
  -7  -2   6     2124.01     2589.06     54.31 o 
  -6  -2   6     3316.40     3845.74     67.38 o 
  -5  -2   6    21548.93    20222.76    345.09 o 
  -4  -2   6     8441.71     9543.73    178.05 o 
  -3  -2   6    15630.19    14830.45    294.98 o 
  -2  -2   6     5507.00     5751.30    115.72 o 
  -1  -2   6      587.49      569.45     25.02 o 
   0  -2   6      465.35      506.66     20.98 o 
   1  -2   6      528.97      646.52     30.64 o 
   2  -2   6     5564.80     5449.04    154.61 o 
   3  -2   6    10440.55     9883.44    279.60 o 
   4  -2   6      846.83      834.55     40.44 o 
   5  -2   6     2760.73     2630.71     96.57 o 
   6  -2   6      665.58      844.54     36.73 o 
   7  -2   6     1171.25     1003.29     58.00 o 
   8  -2   6      380.97      451.35     69.71 o 
   9  -2   6       32.00       87.92     43.06 o 
  10  -2   6      891.87     1075.03    187.35 o 
  11  -2   6      318.38      406.58     86.77 o 
 -17  -1   6       13.19       46.25     42.91 o 
 -16  -1   6      257.10      356.45     47.84 o 
 -15  -1   6       46.48       58.60     36.30 o 
 -14  -1   6       20.96       19.84     34.39 o 
 -13  -1   6      128.83       95.36     24.47 o 
 -12  -1   6      472.41      436.29     27.58 o 
 -11  -1   6     2871.84     2925.11     73.27 o 
 -10  -1   6     1175.67     1230.89     36.79 o 
  -9  -1   6      281.41      321.20     23.34 o 
  -8  -1   6     2174.34     1995.04     47.60 o 
  -7  -1   6     1854.87     1990.91     56.36 o 
  -6  -1   6      279.28      223.60      8.30 o 
  -5  -1   6      279.03      393.45     10.39 o 
  -4  -1   6      282.42      289.67      8.34 o 
  -3  -1   6     2341.89     1975.49     55.49 o 
  -2  -1   6     1865.23     1692.52     36.18 o 
  -1  -1   6       42.64      138.75      6.54 o 
   0  -1   6     7837.38     8109.65    183.27 o 
   1  -1   6    10701.32    11190.73    265.08 o 
   2  -1   6     5675.48     5676.88    149.39 o 
   3  -1   6      278.72      302.71     17.67 o 
   4  -1   6     3152.96     2965.41    117.59 o 
   5  -1   6      276.02      267.21     18.21 o 
   6  -1   6       99.30      115.33     17.17 o 
   7  -1   6      145.08      144.03     21.34 o 
   8  -1   6      421.98      415.23     41.36 o 
   9  -1   6     1196.83     1371.94     91.00 o 
  10  -1   6      352.37      451.42    110.87 o 
  11  -1   6       10.15       51.89     48.96 o 
 -17   0   6        0.46       83.76     56.33 o 
 -16   0   6       79.23      150.38     41.88 o 
 -15   0   6        2.00       70.33     36.62 o 
 -14   0   6     1426.71     1471.30     85.74 o 
 -13   0   6     1667.51     1488.32     83.27 o 
 -12   0   6      331.60      237.84     43.22 o 
 -11   0   6     1714.60     1898.98     60.86 o 
 -10   0   6       54.87       18.51     10.25 o 
  -9   0   6     5026.47     4375.91    103.80 o 
  -8   0   6     9011.13    10488.91    229.71 o 
  -7   0   6     1452.50     1370.68     32.04 o 
  -6   0   6    11551.59    11859.44    204.97 o 
  -5   0   6      157.11       81.65      5.68 o 
  -4   0   6     5626.73     5303.64     99.80 o 
  -3   0   6      148.96      274.79      7.96 o 
  -2   0   6     2671.32     3304.44     72.34 o 
  -1   0   6    18725.44    17329.46    410.42 o 
   0   0   6    33362.90    34864.49    779.74 o 
   1   0   6    16143.81    17567.32    393.96 o 
   2   0   6     6755.52     6704.39    165.21 o 
   3   0   6     3309.05     3607.81    108.93 o 
   4   0   6      937.44     1040.35     34.11 o 
   5   0   6      964.51      589.31     25.28 o 
   6   0   6       28.98        6.86     20.99 o 
   7   0   6      813.59      830.16     39.45 o 
   8   0   6       99.87      224.88     31.40 o 
   9   0   6      867.17     1250.08    163.79 o 
  10   0   6      314.56      452.86     46.76 o 
  11   0   6      243.22      325.35     86.99 o 
 -17   1   6       13.16       61.17     41.81 o 
 -16   1   6      256.88      334.96     46.59 o 
 -15   1   6       46.29       74.57     36.33 o 
 -14   1   6       20.95       67.93     33.06 o 
 -13   1   6      128.82       77.34     32.30 o 
 -12   1   6      472.68      478.05     31.27 o 
 -11   1   6     2872.20     2950.00     82.26 o 
 -10   1   6     1175.94     1233.46     35.91 o 
  -9   1   6      280.91      295.00     14.88 o 
  -8   1   6     2174.37     2026.92     45.81 o 
  -7   1   6     1854.28     2036.79     61.89 o 
  -6   1   6      279.42      232.28      7.53 o 
  -5   1   6      278.59      402.84      9.77 o 
  -4   1   6      281.23      293.02      8.11 o 
  -3   1   6     2340.51     1991.38     55.51 o 
  -2   1   6     1864.86     1687.52     37.67 o 
  -1   1   6       42.08      138.02      6.18 o 
   0   1   6     7836.43     8162.91    193.57 o 
   1   1   6    10701.26    11128.86    265.04 o 
   2   1   6     5676.81     5626.21    145.69 o 
   3   1   6      278.64      319.68     19.31 o 
   4   1   6     3153.21     2983.31     80.56 o 
   5   1   6      275.71      281.70     16.27 o 
   6   1   6       99.31      153.20     15.37 o 
   7   1   6      145.35      150.90     18.25 o 
   8   1   6      421.98      401.72     36.12 o 
   9   1   6     1197.10     1420.01    114.29 o 
  10   1   6      352.56      467.24     71.55 o 
  11   1   6       10.15       97.71     52.00 o 
 -17   2   6      416.23      489.86     70.20 o 
 -16   2   6       11.93       94.05     52.32 o 
 -15   2   6      472.61      521.72     75.61 o 
 -14   2   6      176.79      215.92     36.60 o 
 -13   2   6      594.01      587.67     58.81 o 
 -12   2   6     1837.86     1714.34     68.12 o 
 -11   2   6      386.25      419.52     20.69 o 
 -10   2   6     5237.83     5596.48    139.36 o 
  -9   2   6     1431.14     1546.89     43.44 o 
  -8   2   6     1863.07     1869.82     47.52 o 
  -7   2   6     2124.75     2503.81     58.23 o 
  -6   2   6     3316.48     3790.80     67.40 o 
  -5   2   6    21547.75    20339.79    365.34 o 
  -4   2   6     8440.64     9449.76    172.06 o 
  -3   2   6    15629.90    14677.78    283.62 o 
  -2   2   6     5507.62     5765.00    119.37 o 
  -1   2   6      587.85      546.55     19.77 o 
   0   2   6      465.38      511.31     13.43 o 
   1   2   6      529.74      642.49     17.78 o 
   2   2   6     5564.58     5361.72    139.49 o 
   3   2   6    10440.60     9890.03    253.08 o 
   4   2   6      846.78      876.84     43.73 o 
   5   2   6     2760.10     2778.75    110.51 o 
   6   2   6      665.46      819.13     32.52 o 
   7   2   6     1171.37      974.43     66.06 o 
   8   2   6      380.86      391.56     36.31 o 
   9   2   6       32.06       60.98     29.63 o 
  10   2   6      892.11      937.47     99.77 o 
  11   2   6      318.76      349.25     63.91 o 
 -16   3   6       58.47      111.47     51.89 o 
 -15   3   6      791.36     1053.99     93.38 o 
 -14   3   6      363.11      477.28     44.31 o 
 -13   3   6     1485.73     1565.67    114.46 o 
 -12   3   6     1292.51     1446.41     54.84 o 
 -11   3   6       14.70      -19.24     13.89 o 
 -10   3   6      234.94      240.89     15.75 o 
  -9   3   6     1016.64     1052.31     32.71 o 
  -8   3   6     3094.61     3256.67     75.62 o 
  -7   3   6    15176.97    14464.71    349.70 o 
  -6   3   6     6830.76     7263.75    160.26 o 
  -5   3   6      813.49      831.95     20.32 o 
  -4   3   6     1970.60     1784.38     35.57 o 
  -3   3   6    19892.38    20746.21    427.98 o 
  -2   3   6    10607.81    10707.47    261.08 o 
  -1   3   6      120.25      328.62     15.40 o 
   0   3   6    13118.70    12709.98    314.99 o 
   1   3   6     9261.42     9175.40    204.81 o 
   2   3   6      107.12       53.43      6.60 o 
   3   3   6     3883.16     3848.51     96.81 o 
   4   3   6     2823.58     2538.72     64.17 o 
   5   3   6     3134.30     3132.35    109.66 o 
   6   3   6     2905.54     3087.27     90.36 o 
   7   3   6        3.66       10.10     16.16 o 
   8   3   6     2113.24     1996.54     91.27 o 
   9   3   6       86.26      104.25     40.11 o 
  10   3   6       40.65       63.05     49.83 o 
  11   3   6       12.53       87.96     53.62 o 
 -16   4   6       21.34       53.62     51.56 o 
 -15   4   6       96.14      115.59     50.05 o 
 -14   4   6      313.13      277.97     37.23 o 
 -13   4   6     1106.88     1189.00     89.78 o 
 -12   4   6       20.29        6.56     28.23 o 
 -11   4   6       63.82       19.45     16.23 o 
 -10   4   6     1253.96     1310.88     39.94 o 
  -9   4   6      379.59      375.75     16.92 o 
  -8   4   6      157.79      128.00     10.83 o 
  -7   4   6     4495.07     4403.65    106.57 o 
  -6   4   6    34678.80    36203.69    779.94 o 
  -5   4   6     8646.35     9640.96    198.16 o 
  -4   4   6     3014.89     2745.52     51.44 o 
  -3   4   6      655.49      634.68     18.50 o 
  -2   4   6     1217.80     1099.13     31.75 o 
  -1   4   6     5467.14     5025.44    136.44 o 
   0   4   6     1079.08     1269.21     43.38 o 
   1   4   6     3144.39     3146.59     85.37 o 
   2   4   6      304.58      239.82     11.04 o 
   3   4   6     1455.88     1447.50     39.51 o 
   4   4   6     2162.11     1949.32     51.59 o 
   5   4   6       99.20      179.26     22.18 o 
   6   4   6     2156.43     2013.57     71.90 o 
   7   4   6     2785.00     2867.72    101.91 o 
   8   4   6       16.01      -22.87     24.58 o 
   9   4   6        3.43       22.15     39.12 o 
  10   4   6       20.63       36.83     49.61 o 
  11   4   6      156.10      236.37     60.66 o 
 -16   5   6      310.66      399.52     63.16 o 
 -15   5   6       34.22       62.18     47.45 o 
 -14   5   6      418.86      232.23     72.20 o 
 -13   5   6       49.48       63.58     49.46 o 
 -12   5   6      484.72      468.35     36.62 o 
 -11   5   6      890.77     1058.83     41.66 o 
 -10   5   6      971.39     1086.76     36.17 o 
  -9   5   6     2158.70     2379.95     62.94 o 
  -8   5   6     1577.47     1528.89     41.18 o 
  -7   5   6      562.41      485.28     19.34 o 
  -6   5   6      258.42      288.71     16.90 o 
  -5   5   6     6933.03     6614.36    136.91 o 
  -4   5   6     5846.57     5898.41    157.68 o 
  -3   5   6     6595.94     5601.65    133.23 o 
  -2   5   6      867.05      884.16     45.33 o 
  -1   5   6     3367.32     3066.84    118.59 o 
   0   5   6      277.26      312.50     25.97 o 
   1   5   6     1029.85     1141.92     36.48 o 
   2   5   6     1038.64      703.96     24.54 o 
   3   5   6       64.40      104.07     11.24 o 
   4   5   6     2862.64     2934.14     82.13 o 
   5   5   6      588.77      639.41     31.22 o 
   6   5   6      428.69      504.88     34.92 o 
   7   5   6      112.61      133.84     42.48 o 
   8   5   6      309.25      353.99     45.47 o 
   9   5   6     1294.07     1158.92    113.58 o 
  10   5   6      514.82      570.84     67.00 o 
  11   5   6       36.51       91.86     56.87 o 
 -16   6   6       35.13      107.14     53.41 o 
 -15   6   6       68.14      120.14     50.59 o 
 -14   6   6      232.88      256.45     90.83 o 
 -13   6   6        4.87      -55.88     92.84 o 
 -12   6   6       74.72        1.23     23.47 o 
 -11   6   6       99.99       95.37     18.63 o 
 -10   6   6      156.95       81.22     14.54 o 
  -9   6   6     4263.57     4509.10    110.03 o 
  -8   6   6      768.10      801.87     27.18 o 
  -7   6   6      676.78      746.50     24.78 o 
  -6   6   6       75.90       47.00      8.41 o 
  -5   6   6       66.30      108.59     10.03 o 
  -4   6   6     1955.63     1758.29     49.24 o 
  -3   6   6      841.14      764.34     33.66 o 
  -2   6   6      626.04      713.32     27.50 o 
  -1   6   6     3016.61     2991.65    120.07 o 
   0   6   6     4077.61     3891.55    149.41 o 
   1   6   6      461.41      439.28     23.42 o 
   2   6   6     2162.82     1865.62     52.82 o 
   3   6   6      509.05      463.25     24.88 o 
   4   6   6      188.38      230.19     15.63 o 
   5   6   6      110.96       61.04     15.79 o 
   6   6   6       18.78      -10.62     23.53 o 
   7   6   6       24.98        5.68     34.29 o 
   8   6   6       87.10       73.52     39.85 o 
   9   6   6      511.38      458.73     54.75 o 
  10   6   6      365.12      339.91     53.60 o 
 -15   7   6       96.88      167.69     53.51 o 
 -14   7   6       84.37       -4.56    125.82 o 
 -13   7   6      299.61      230.06    110.55 o 
 -12   7   6     1124.16     1080.28     60.68 o 
 -11   7   6       69.68       46.48     21.80 o 
 -10   7   6      211.10      195.28     17.69 o 
  -9   7   6      388.12      449.63     25.44 o 
  -8   7   6     1222.25     1475.33     38.31 o 
  -7   7   6     3358.99     3655.35     89.29 o 
  -6   7   6      465.52      623.21     20.51 o 
  -5   7   6      482.29      351.85     16.48 o 
  -4   7   6      210.63      130.35     11.00 o 
  -3   7   6       47.45       49.87     10.34 o 
  -2   7   6     1776.24     1583.80     54.65 o 
  -1   7   6        7.06       41.54     13.92 o 
   0   7   6     8142.12     7950.75    306.14 o 
   1   7   6     1976.93     1605.82     68.50 o 
   2   7   6      170.64      195.57     14.35 o 
   3   7   6      177.79      205.76     14.05 o 
   4   7   6       81.20       68.51     13.55 o 
   5   7   6      926.85      937.88     43.66 o 
   6   7   6      328.58      364.59     61.09 o 
   7   7   6      330.36      328.30     44.67 o 
   8   7   6      459.75      643.38     84.24 o 
   9   7   6      122.74       75.33     43.87 o 
  10   7   6        6.07      -57.79     45.47 o 
 -14   8   6       11.61     -109.36     72.91 o 
 -13   8   6      222.22      147.28     69.87 o 
 -12   8   6      683.63      713.80     41.92 o 
 -11   8   6       98.45       82.53     23.28 o 
 -10   8   6      659.21      742.37     38.61 o 
  -9   8   6      328.86      241.87     19.68 o 
  -8   8   6      122.28      165.74     22.52 o 
  -7   8   6      339.82      320.85     17.10 o 
  -6   8   6      344.55      320.43     21.93 o 
  -5   8   6     2726.00     3102.75    112.48 o 
  -4   8   6     1026.41      895.32     39.27 o 
  -3   8   6       66.48       95.14     11.68 o 
  -2   8   6     1492.56     1363.19     58.97 o 
  -1   8   6      323.46      354.41     20.30 o 
   0   8   6      426.92      334.76     27.29 o 
   1   8   6      300.64      219.71     21.35 o 
   2   8   6      886.71      964.70     43.15 o 
   3   8   6     1800.46     1741.40     69.77 o 
   4   8   6      833.94      855.99     42.87 o 
   5   8   6      417.88      348.44     30.32 o 
   6   8   6      933.61     1061.21     84.75 o 
   7   8   6       10.86       10.28     49.33 o 
   8   8   6       18.50       77.87     60.03 o 
   9   8   6       93.22       81.02     46.48 o 
 -13   9   6       24.26      -83.63     69.98 o 
 -12   9   6      121.56       29.10     35.11 o 
 -11   9   6       36.93       18.02     31.06 o 
 -10   9   6       10.07      -15.87     24.90 o 
  -9   9   6       89.52       89.75     24.71 o 
  -8   9   6       23.14       13.31     22.41 o 
  -7   9   6      125.90       82.01     16.86 o 
  -6   9   6      176.38      205.85     20.78 o 
  -5   9   6      205.45      128.57     17.48 o 
  -4   9   6     1442.93     1479.10     58.94 o 
  -3   9   6     2304.63     2236.39    122.50 o 
  -2   9   6       17.41       22.39     22.16 o 
  -1   9   6      923.80      834.12     44.17 o 
   0   9   6       81.61       63.56     14.54 o 
   1   9   6      352.24      353.98     27.18 o 
   2   9   6      684.89      683.69     42.78 o 
   3   9   6      440.76      345.57     32.04 o 
   4   9   6     1143.43     1148.90     55.39 o 
   5   9   6      373.39      390.16     55.05 o 
   6   9   6       49.13       48.06     64.26 o 
   7   9   6      162.86       93.92     39.88 o 
   8   9   6        7.09       13.48     54.55 o 
   9   9   6       49.45      -54.81     86.34 o 
 -13  10   6      275.27      124.14     74.42 o 
 -12  10   6        8.47      -44.47     42.32 o 
 -11  10   6       72.79       32.52     32.85 o 
 -10  10   6       10.12        3.06     29.12 o 
  -9  10   6       46.59      109.96     26.63 o 
  -8  10   6      161.24      143.75     27.83 o 
  -7  10   6      100.18      175.21     23.75 o 
  -6  10   6      811.48      783.64     38.91 o 
  -5  10   6      360.22      247.93     21.48 o 
  -4  10   6       62.45       63.01     16.14 o 
  -3  10   6       31.43       59.00     18.29 o 
  -2  10   6      260.35      254.68     32.07 o 
  -1  10   6        9.11       14.85     26.16 o 
   0  10   6       80.57       57.72     18.56 o 
   1  10   6      109.03      111.77     20.48 o 
   2  10   6       12.92       39.13     20.54 o 
   3  10   6      119.00      177.04     23.78 o 
   4  10   6        4.10        7.06     24.19 o 
   5  10   6       97.70      180.91     45.14 o 
   6  10   6      262.74      349.57     99.77 o 
   7  10   6      341.90      436.95     51.57 o 
   8  10   6       13.70      150.63    104.43 o 
 -13  11   6        1.16     -105.13     70.09 o 
 -12  11   6       58.98       34.88     69.55 o 
 -11  11   6       18.94      -22.39     34.50 o 
 -10  11   6        1.59       -7.40     31.28 o 
  -9  11   6       11.31       -5.99     39.50 o 
  -8  11   6        3.34        8.26     29.21 o 
  -7  11   6       61.66       40.18     23.36 o 
  -6  11   6      161.01      152.12     23.17 o 
  -5  11   6       96.35       63.32     21.73 o 
  -4  11   6       16.13        7.33     18.72 o 
  -3  11   6       94.25       63.47     17.98 o 
  -2  11   6      233.74      186.18     30.94 o 
  -1  11   6        6.74      -36.90     39.70 o 
   0  11   6       96.23       -5.26     39.21 o 
   1  11   6        4.34       -9.57     32.20 o 
   2  11   6       66.43       85.86     35.75 o 
   3  11   6       13.42       79.19     47.01 o 
   4  11   6       20.35       29.53     45.54 o 
   5  11   6       52.60       49.59     40.95 o 
   6  11   6      181.35      330.11    108.76 o 
   7  11   6      234.44      308.10    119.49 o 
 -11  12   6       77.83       90.28     37.80 o 
 -10  12   6      223.35      204.37     36.70 o 
  -9  12   6      114.84       92.66     41.93 o 
  -8  12   6       52.27       49.15     30.24 o 
  -7  12   6      131.01      191.66     27.32 o 
  -6  12   6      106.29      119.60     32.63 o 
  -5  12   6       64.72       69.19     34.96 o 
  -4  12   6      119.72      149.46     25.11 o 
  -3  12   6      566.28      698.44     38.45 o 
  -2  12   6      422.40      398.19     40.40 o 
  -1  12   6       34.54       29.91     32.15 o 
   0  12   6       15.98       28.58     34.33 o 
   1  12   6      116.48      189.77     39.51 o 
   2  12   6       68.30      127.65     39.82 o 
   3  12   6       21.44       68.25     51.13 o 
   4  12   6       74.99      126.98     56.74 o 
   5  12   6       55.98      108.95     81.95 o 
   6  12   6       21.40       95.22    161.25 o 
 -10  13   6       18.44        5.68     36.17 o 
  -9  13   6       21.96       -6.41     33.37 o 
  -8  13   6        5.70       29.70     36.74 o 
  -7  13   6       10.53       11.79     33.76 o 
  -6  13   6        6.17        4.83     25.08 o 
  -5  13   6       47.73       32.11     26.36 o 
  -4  13   6       25.71       27.65     22.54 o 
  -3  13   6       57.71       57.65     28.77 o 
  -2  13   6        1.24       12.44     33.82 o 
  -1  13   6       19.01       22.44     35.70 o 
   0  13   6        9.74       68.28     37.67 o 
   1  13   6       64.51       99.86     39.88 o 
   2  13   6       72.40       79.30     52.86 o 
   3  13   6      158.55      195.32     59.36 o 
   4  13   6       16.48      104.78     43.28 o 
   5  13   6       66.36      -70.63     65.21 o 
  -9  14   6       59.92       17.53     36.15 o 
  -8  14   6       25.58       34.97     43.78 o 
  -7  14   6        6.20       40.24     39.86 o 
  -6  14   6       38.23       41.38     33.55 o 
  -5  14   6       63.89       38.07     35.95 o 
  -4  14   6        7.50       14.51     24.57 o 
  -3  14   6       37.56       22.08     27.62 o 
  -2  14   6       12.04       48.58     37.61 o 
  -1  14   6        2.55       42.63     38.73 o 
   0  14   6      161.26      204.63     43.66 o 
   1  14   6        0.71       27.08     53.84 o 
   2  14   6       78.17      169.21     60.23 o 
   3  14   6        8.76       54.27     59.47 o 
  -6  15   6       26.13       28.40     36.33 o 
  -5  15   6        6.34       -4.90     28.56 o 
  -4  15   6        7.06       -1.17     27.01 o 
  -3  15   6        6.19      -22.04     25.68 o 
  -2  15   6       20.90       30.60     40.13 o 
  -1  15   6        6.92      -17.47     41.02 o 
   0  15   6      174.62      260.10     63.16 o 
   1  15   6      171.54      234.64     64.02 o 
  -6 -15   7       94.20      112.78     54.27 o 
  -5 -15   7       12.69       26.00     49.40 o 
  -4 -15   7       24.18       80.70     52.21 o 
  -3 -15   7       77.08      158.48     56.33 o 
  -2 -15   7      148.41      236.48     62.72 o 
  -1 -15   7       42.33      148.30     61.10 o 
   0 -15   7       20.19       91.43     66.08 o 
  -9 -14   7      107.31      105.00     39.77 o 
  -8 -14   7      234.44      273.31     47.29 o 
  -7 -14   7       98.37       93.82     37.35 o 
  -6 -14   7       37.28      -56.89     65.43 o 
  -5 -14   7      100.63       17.62     35.91 o 
  -4 -14   7       65.93       94.03     48.86 o 
  -3 -14   7        3.46       47.12     50.48 o 
  -2 -14   7       63.51       36.94     53.19 o 
  -1 -14   7      444.94      455.63     70.31 o 
   0 -14   7      644.73      696.23     86.45 o 
   1 -14   7      100.37      136.17     68.90 o 
   2 -14   7       15.10      -30.55     69.87 o 
 -10 -13   7      381.81      420.56    121.27 o 
  -9 -13   7      136.35      103.31     48.75 o 
  -8 -13   7        1.92       -2.24     35.64 o 
  -7 -13   7       21.94       18.58     26.99 o 
  -6 -13   7       56.86       73.95     27.81 o 
  -5 -13   7        3.47      -13.06     26.36 o 
  -4 -13   7      216.70      200.28     29.39 o 
  -3 -13   7      634.75      745.58     97.77 o 
  -2 -13   7      514.33      560.52     49.90 o 
  -1 -13   7       82.08       93.70     53.73 o 
   0 -13   7       62.97        4.22     57.20 o 
   1 -13   7      236.25      254.03     68.68 o 
   2 -13   7      811.02      815.82    103.24 o 
   3 -13   7      187.11      157.18     77.67 o 
   4 -13   7       78.59       93.60     77.35 o 
 -12 -12   7      236.22      203.20     90.67 o 
 -11 -12   7       89.93      103.26     39.43 o 
 -10 -12   7       27.58        3.35     35.70 o 
  -9 -12   7      285.86      233.96     30.05 o 
  -8 -12   7      318.06      328.39     31.31 o 
  -7 -12   7      103.58      125.04     26.04 o 
  -6 -12   7       26.37      -14.00     24.44 o 
  -5 -12   7      498.07      447.50     32.18 o 
  -4 -12   7      566.54      528.46     28.90 o 
  -3 -12   7      145.51      117.18     20.11 o 
  -2 -12   7      200.84      243.84     26.80 o 
  -1 -12   7      981.47     1008.55    115.53 o 
   0 -12   7      149.36      101.62     40.36 o 
   1 -12   7      218.77      150.03     61.64 o 
   2 -12   7       42.64        8.34     62.29 o 
   3 -12   7       55.86      -14.30     68.03 o 
   4 -12   7      418.50      347.41     83.95 o 
   5 -12   7      206.01      161.08     80.27 o 
 -13 -11   7       34.36       99.14    138.44 o 
 -12 -11   7      111.88       74.64     39.39 o 
 -11 -11   7      147.83      126.06     80.49 o 
 -10 -11   7        4.51       -3.85     35.68 o 
  -9 -11   7        6.80       45.86     24.86 o 
  -8 -11   7       28.51       54.89     29.12 o 
  -7 -11   7      772.96      871.79     45.84 o 
  -6 -11   7     1323.02     1179.19     52.60 o 
  -5 -11   7      241.51      211.90     30.77 o 
  -4 -11   7       25.69       63.72     21.35 o 
  -3 -11   7      522.76      506.17     35.47 o 
  -2 -11   7     2612.27     2955.73    102.10 o 
  -1 -11   7     1587.84     1800.49     68.02 o 
   0 -11   7      171.09      128.41     23.95 o 
   1 -11   7       16.61      -54.27     52.00 o 
   2 -11   7      123.41       79.84     61.64 o 
   3 -11   7       84.91       37.13     47.99 o 
   4 -11   7       29.27       26.38     30.93 o 
   5 -11   7      172.75      210.84     43.22 o 
   6 -11   7      713.56      898.71    172.89 o 
 -14 -10   7       11.81       42.64    111.96 o 
 -13 -10   7       34.56       85.13     63.91 o 
 -12 -10   7       39.86       82.62     50.21 o 
 -11 -10   7       73.91       42.64     26.90 o 
 -10 -10   7       51.77       41.99     25.00 o 
  -9 -10   7      895.35      848.45     46.70 o 
  -8 -10   7       95.55       67.68     22.83 o 
  -7 -10   7      157.68      173.67     35.60 o 
  -6 -10   7      114.52       99.62     21.07 o 
  -5 -10   7      361.14      346.74     24.89 o 
  -4 -10   7     1572.37     1464.61     58.29 o 
  -3 -10   7      485.69      497.07     21.45 o 
  -2 -10   7      293.75      229.57     21.73 o 
  -1 -10   7      261.34      203.83     20.97 o 
   0 -10   7      102.30       88.75     20.37 o 
   1 -10   7       87.92       63.60     20.24 o 
   2 -10   7      802.29      745.66     35.86 o 
   3 -10   7     1475.82     1400.56     81.21 o 
   4 -10   7     1045.27     1103.32    152.15 o 
   5 -10   7      141.02      131.14     57.09 o 
   6 -10   7        7.89       43.11     80.81 o 
   7 -10   7       76.79       62.52     40.57 o 
 -14  -9   7       29.56       40.04     61.96 o 
 -13  -9   7      110.64      216.53     41.50 o 
 -12  -9   7       67.47       46.83     27.58 o 
 -11  -9   7      548.79      636.46     48.53 o 
 -10  -9   7     1449.27     1387.94     61.46 o 
  -9  -9   7       78.13       49.27     22.06 o 
  -8  -9   7      870.74      812.11     41.12 o 
  -7  -9   7      163.34      206.04     16.16 o 
  -6  -9   7      816.43      947.07     33.27 o 
  -5  -9   7     1117.15     1202.94     38.35 o 
  -4  -9   7       58.23       75.56     10.25 o 
  -3  -9   7     2843.02     2776.53     67.78 o 
  -2  -9   7     2919.69     2379.42     83.98 o 
  -1  -9   7      209.27      227.72     52.11 o 
   0  -9   7      298.59      283.61     37.32 o 
   1  -9   7       13.65       -2.76     58.93 o 
   2  -9   7      192.87      207.12     32.20 o 
   3  -9   7      616.64      534.30     31.06 o 
   4  -9   7      138.70      142.98     73.61 o 
   5  -9   7     1054.25     1014.27    148.25 o 
   6  -9   7      266.44      241.78     64.29 o 
   7  -9   7       51.99      115.01     37.80 o 
   8  -9   7       43.96       91.43     44.63 o 
 -15  -8   7        6.85       36.45     43.61 o 
 -14  -8   7       32.15       38.20     40.19 o 
 -13  -8   7     1013.33      981.50     71.99 o 
 -12  -8   7      214.68      208.15     28.79 o 
 -11  -8   7        2.43       12.42     23.86 o 
 -10  -8   7      191.37      187.65     24.18 o 
  -9  -8   7      937.75     1011.89     39.83 o 
  -8  -8   7     1167.03     1276.57     56.03 o 
  -7  -8   7      497.63      395.06     17.19 o 
  -6  -8   7      370.64      415.14     18.89 o 
  -5  -8   7      815.07      754.71     42.85 o 
  -4  -8   7      110.59      166.29     10.42 o 
  -3  -8   7       44.87       72.61      9.64 o 
  -2  -8   7       87.15      173.77     16.39 o 
  -1  -8   7     7043.92     7316.66    290.45 o 
   0  -8   7     5693.76     5706.43    229.81 o 
   1  -8   7      643.71      512.70     26.75 o 
   2  -8   7       21.74       22.10     20.03 o 
   3  -8   7      101.89       39.77     22.09 o 
   4  -8   7      904.89      875.77     67.93 o 
   5  -8   7      343.08      315.27     98.25 o 
   6  -8   7       14.18       17.35     54.44 o 
   7  -8   7      545.78      605.76    116.45 o 
   8  -8   7       24.04       43.83     37.60 o 
   9  -8   7       25.62      152.68     76.48 o 
 -16  -7   7       49.97       74.85     45.85 o 
 -15  -7   7       26.38       51.95     42.38 o 
 -14  -7   7      144.90      154.43     41.04 o 
 -13  -7   7       31.10       46.73     27.36 o 
 -12  -7   7      382.83      432.61     49.93 o 
 -11  -7   7      664.38      654.39     37.50 o 
 -10  -7   7      606.64      582.20     35.99 o 
  -9  -7   7     1163.96     1135.25     42.81 o 
  -8  -7   7       34.94       19.11     13.11 o 
  -7  -7   7       12.37       22.73     10.06 o 
  -6  -7   7     2012.23     1934.19     48.85 o 
  -5  -7   7      163.83      153.46     10.57 o 
  -4  -7   7     3381.63     2680.89     60.04 o 
  -3  -7   7     2889.07     2890.44     77.60 o 
  -2  -7   7     1566.40     1580.82     49.50 o 
  -1  -7   7     1230.97     1148.16     53.59 o 
   0  -7   7       23.24       -8.21     19.50 o 
   1  -7   7     1179.38     1110.17     54.03 o 
   2  -7   7     1972.99     1859.50     72.12 o 
   3  -7   7       28.46       22.71     23.53 o 
   4  -7   7        7.35      -38.19     25.46 o 
   5  -7   7        0.83       -8.94     62.02 o 
   6  -7   7      113.27      117.58     65.81 o 
   7  -7   7      238.05      261.58     53.24 o 
   8  -7   7      106.97      158.54     38.24 o 
   9  -7   7      501.16      578.57     63.05 o 
 -16  -6   7      178.61      155.28     46.74 o 
 -15  -6   7       46.36       35.50     40.38 o 
 -14  -6   7      113.94       79.63     29.62 o 
 -13  -6   7       68.70       42.22     26.45 o 
 -12  -6   7      624.63      655.57     39.83 o 
 -11  -6   7      558.81      450.34     30.50 o 
 -10  -6   7      129.17      130.29     24.71 o 
  -9  -6   7     1153.73      998.46     37.99 o 
  -8  -6   7      476.66      644.39     26.54 o 
  -7  -6   7      319.13      297.76     12.61 o 
  -6  -6   7     1864.55     2105.20     47.64 o 
  -5  -6   7      789.89     1204.56     35.49 o 
  -4  -6   7     4985.37     5000.08    129.48 o 
  -3  -6   7       76.65      192.26     10.65 o 
  -2  -6   7     4882.30     4980.94    114.80 o 
  -1  -6   7     1921.69     1920.49     58.77 o 
   0  -6   7      641.16      744.38     27.77 o 
   1  -6   7     2379.44     2482.76     86.34 o 
   2  -6   7     1319.78     1304.73     47.49 o 
   3  -6   7     2211.55     2227.30     98.17 o 
   4  -6   7     1819.74     1827.77    120.15 o 
   5  -6   7        3.45      -19.01     52.00 o 
   6  -6   7        3.91        6.78     29.87 o 
   7  -6   7      103.36       76.71     33.89 o 
   8  -6   7      176.35      170.38     38.33 o 
   9  -6   7      268.12      433.91     88.50 o 
  10  -6   7        4.95       74.31     50.70 o 
 -16  -5   7       79.81       32.07     42.70 o 
 -15  -5   7      145.07      118.64     40.36 o 
 -14  -5   7      731.45      585.37     51.16 o 
 -13  -5   7      891.06      774.40     56.16 o 
 -12  -5   7      395.25      350.35     29.37 o 
 -11  -5   7       57.51       68.99     21.29 o 
 -10  -5   7      724.22      781.01     50.29 o 
  -9  -5   7       80.35       53.42     14.07 o 
  -8  -5   7      122.86      186.54     19.14 o 
  -7  -5   7      226.23      234.91     11.15 o 
  -6  -5   7      200.82      179.31      8.91 o 
  -5  -5   7     1917.58     2010.39     45.21 o 
  -4  -5   7      402.56      472.09     20.57 o 
  -3  -5   7      306.00      422.42     21.12 o 
  -2  -5   7     1605.33     1534.34     38.90 o 
  -1  -5   7     2626.71     2870.01     78.81 o 
   0  -5   7       38.92       14.36      8.99 o 
   1  -5   7       11.12        1.17     16.64 o 
   2  -5   7      274.60      288.14     29.74 o 
   3  -5   7      759.56      681.37     70.25 o 
   4  -5   7       19.37      -25.30     22.37 o 
   5  -5   7     2286.39     2166.87    149.28 o 
   6  -5   7     1261.77     1317.77    121.17 o 
   7  -5   7        1.06       38.01     32.36 o 
   8  -5   7       37.71      108.48     35.86 o 
   9  -5   7       65.26      126.04     38.82 o 
  10  -5   7       44.36      113.62     41.34 o 
 -17  -4   7       89.22       71.15     45.76 o 
 -16  -4   7       83.69       31.00     41.17 o 
 -15  -4   7      574.95      578.01     55.35 o 
 -14  -4   7       28.91       53.43     27.36 o 
 -13  -4   7     1310.20     1372.21     71.57 o 
 -12  -4   7      722.72      777.42     58.71 o 
 -11  -4   7     2914.09     2949.29    120.20 o 
 -10  -4   7      351.66      371.41     38.70 o 
  -9  -4   7       46.88       67.79     14.85 o 
  -8  -4   7     4932.05     4799.19    121.60 o 
  -7  -4   7     4538.63     4248.57     91.22 o 
  -6  -4   7       60.48       47.09     12.07 o 
  -5  -4   7    12781.47    14040.58    289.50 o 
  -4  -4   7     3006.56     2847.47     63.96 o 
  -3  -4   7      738.51      777.44     19.86 o 
  -2  -4   7     2235.00     1977.66     55.00 o 
  -1  -4   7     2543.56     2428.27     63.57 o 
   0  -4   7     1630.51     1364.89     44.43 o 
   1  -4   7       72.09      115.44     11.35 o 
   2  -4   7     4737.52     5006.20    144.45 o 
   3  -4   7      655.88      716.59     39.84 o 
   4  -4   7      382.07      238.02     29.95 o 
   5  -4   7     5294.28     4822.70    222.92 o 
   6  -4   7      611.14      531.28     77.62 o 
   7  -4   7       37.63       63.80     32.00 o 
   8  -4   7      457.66      402.28     46.91 o 
   9  -4   7       29.12      100.04     37.37 o 
  10  -4   7        9.16      113.61     40.44 o 
 -17  -3   7       31.42       27.83     43.91 o 
 -16  -3   7       21.11       50.95     40.35 o 
 -15  -3   7      133.74      122.67     39.48 o 
 -14  -3   7      416.20      367.17     33.97 o 
 -13  -3   7        7.80       25.01     24.26 o 
 -12  -3   7       13.63       13.11     21.34 o 
 -11  -3   7       26.79        2.21     14.28 o 
 -10  -3   7     2148.43     2141.16     62.48 o 
  -9  -3   7      531.85      601.58     24.22 o 
  -8  -3   7     4169.23     4458.64     99.07 o 
  -7  -3   7     1024.49     1522.88     35.32 o 
  -6  -3   7     2582.13     3857.51    131.38 o 
  -5  -3   7     3714.87     3929.18     70.66 o 
  -4  -3   7     1987.75     1539.50     34.05 o 
  -3  -3   7     2430.61     2489.03     53.47 o 
  -2  -3   7     1617.70     1828.02     58.52 o 
  -1  -3   7      355.14      675.74     26.60 o 
   0  -3   7     3540.70     4097.40    122.51 o 
   1  -3   7      563.04      518.24     37.06 o 
   2  -3   7      670.47      426.20     23.22 o 
   3  -3   7      117.81       74.13     14.14 o 
   4  -3   7     1051.53      855.74     43.31 o 
   5  -3   7      723.99      808.37     44.15 o 
   6  -3   7      787.20      695.80     54.00 o 
   7  -3   7      154.24       74.08     31.90 o 
   8  -3   7      192.51      222.39     38.74 o 
   9  -3   7      177.23      227.31     40.01 o 
  10  -3   7       83.86      185.01     71.71 o 
 -17  -2   7       98.86      203.12     46.31 o 
 -16  -2   7      128.23      155.96     42.03 o 
 -15  -2   7      137.29      131.82     38.73 o 
 -14  -2   7      132.83      126.35     27.77 o 
 -13  -2   7      260.15      266.17     27.94 o 
 -12  -2   7       51.44       57.08     20.45 o 
 -11  -2   7     1045.07     1127.92     38.37 o 
 -10  -2   7      354.20      306.70     20.38 o 
  -9  -2   7     2037.97     2242.79     58.92 o 
  -8  -2   7      103.07      171.10     13.08 o 
  -7  -2   7      100.60       86.61      6.07 o 
  -6  -2   7     2794.48     2940.27     51.80 o 
  -5  -2   7      187.34      117.82      5.47 o 
  -4  -2   7      730.26      796.26     27.97 o 
  -3  -2   7      611.53      755.71     19.72 o 
  -2  -2   7     3021.72     2557.43     64.76 o 
  -1  -2   7     1035.11     1323.54     59.57 o 
   0  -2   7     5121.56     5400.40    152.37 o 
   1  -2   7     1193.78     1224.30     40.09 o 
   2  -2   7     1078.38      984.01     47.28 o 
   3  -2   7       51.56       25.21     14.85 o 
   4  -2   7      988.20      867.17     59.20 o 
   5  -2   7      341.75      180.49     22.75 o 
   6  -2   7     1596.50     1655.82    100.60 o 
   7  -2   7       60.46       50.80     30.17 o 
   8  -2   7       93.00      132.28     34.53 o 
   9  -2   7      275.58      426.17     57.31 o 
  10  -2   7       25.39       71.82     47.66 o 
  11  -2   7       90.09      215.82     43.59 o 
 -17  -1   7       47.70       51.67     42.97 o 
 -16  -1   7      347.33      390.51     58.88 o 
 -15  -1   7      183.38      161.16     38.87 o 
 -14  -1   7      149.24      185.73     36.10 o 
 -13  -1   7       25.40        7.04     22.79 o 
 -12  -1   7     1483.93     1395.49     54.91 o 
 -11  -1   7      320.10      283.30     17.08 o 
 -10  -1   7      135.10      234.47     17.50 o 
  -9  -1   7     3615.63     3123.34     71.78 o 
  -8  -1   7     1361.14     1556.48     42.27 o 
  -7  -1   7     1624.50     1567.13     40.72 o 
  -6  -1   7     6900.09     7728.49    140.53 o 
  -5  -1   7    10646.37    10383.34    194.59 o 
  -4  -1   7    12659.13    12943.48    258.95 o 
  -3  -1   7     2299.21     2197.48     43.48 o 
  -2  -1   7      283.16      323.59     10.07 o 
  -1  -1   7     8913.20     8728.16    197.46 o 
   0  -1   7      328.07      249.27     10.05 o 
   1  -1   7     4670.47     5120.93    135.08 o 
   2  -1   7        6.19       17.55      9.39 o 
   3  -1   7      732.38      599.72     31.58 o 
   4  -1   7     1549.43     1626.25     63.50 o 
   5  -1   7     1323.67     1343.81     47.53 o 
   6  -1   7       19.95       27.17     18.28 o 
   7  -1   7      250.49      211.19     30.60 o 
   8  -1   7      416.16      393.77     52.76 o 
   9  -1   7      189.47      277.30     88.18 o 
  10  -1   7       37.72       51.78     47.34 o 
  11  -1   7      173.12      336.69     92.73 o 
 -17   0   7       28.58       68.06     41.98 o 
 -16   0   7        1.14       27.93     38.63 o 
 -15   0   7        5.56       94.00     36.02 o 
 -14   0   7       34.67       55.34     32.43 o 
 -13   0   7      198.73      178.80     32.70 o 
 -12   0   7       89.26       45.19     23.27 o 
 -11   0   7        0.52      -13.68     11.68 o 
 -10   0   7        2.74        1.21     10.44 o 
  -9   0   7        0.08       -7.81      8.93 o 
  -8   0   7      328.17      381.35     26.83 o 
  -7   0   7      199.21      423.50     13.71 o 
  -6   0   7       76.78       96.85      5.12 o 
  -5   0   7        4.27       13.49      3.91 o 
  -4   0   7      160.92      194.49      7.05 o 
  -3   0   7       11.51       36.11      3.62 o 
  -2   0   7      187.91      349.29     10.34 o 
  -1   0   7       30.70       19.03      4.89 o 
   0   0   7      476.27      950.55     24.97 o 
   1   0   7        0.19      -10.47      6.98 o 
   2   0   7      193.04      412.59     21.50 o 
   3   0   7        2.28      -17.10     11.40 o 
   4   0   7       29.81       26.39     11.66 o 
   5   0   7       62.20       33.66     21.56 o 
   6   0   7        8.07      -10.51     15.49 o 
   7   0   7       32.26      -32.79     24.59 o 
   8   0   7       53.31       71.95     31.91 o 
   9   0   7        7.90       73.91     37.32 o 
  10   0   7       37.13      101.83     49.61 o 
  11   0   7       14.15       16.68     51.89 o 
 -17   1   7       47.74      132.02     43.33 o 
 -16   1   7      347.30      425.83     57.20 o 
 -15   1   7      183.26      199.70     39.17 o 
 -14   1   7      148.60      159.38     34.57 o 
 -13   1   7       25.30       14.56     30.91 o 
 -12   1   7     1483.76     1486.75     61.94 o 
 -11   1   7      320.51      265.92     15.85 o 
 -10   1   7      136.48      225.47     13.21 o 
  -9   1   7     3614.90     3101.21     68.68 o 
  -8   1   7     1360.26     1544.83     37.89 o 
  -7   1   7     1623.44     1570.11     34.51 o 
  -6   1   7     6900.76     7602.55    139.59 o 
  -5   1   7    10645.85    10387.42    188.02 o 
  -4   1   7    12659.97    12914.89    248.96 o 
  -3   1   7     2299.10     2201.27     45.19 o 
  -2   1   7      283.16      321.09     10.25 o 
  -1   1   7     8912.04     8835.02    208.55 o 
   0   1   7      327.97      244.69     10.01 o 
   1   1   7     4669.13     5102.69    150.39 o 
   2   1   7        6.29       29.09      8.03 o 
   3   1   7      732.01      614.94     28.49 o 
   4   1   7     1549.26     1664.76     56.88 o 
   5   1   7     1323.10     1399.29     55.69 o 
   6   1   7       19.71       14.57     15.78 o 
   7   1   7      250.37      234.66     25.55 o 
   8   1   7      416.15      373.31     39.57 o 
   9   1   7      189.47      237.37     53.30 o 
  10   1   7       37.90       87.85     51.13 o 
  11   1   7      173.27      255.11     61.10 o 
 -17   2   7       98.80      169.43     58.39 o 
 -16   2   7      128.06      117.16     39.86 o 
 -15   2   7      137.42      226.06     38.98 o 
 -14   2   7      132.96      140.55     34.12 o 
 -13   2   7      260.67      237.77     42.31 o 
 -12   2   7       51.49       35.39     18.13 o 
 -11   2   7     1045.32     1105.69     36.77 o 
 -10   2   7      354.17      284.89     15.08 o 
  -9   2   7     2038.43     2246.21     55.77 o 
  -8   2   7      103.22      141.54      9.66 o 
  -7   2   7      100.06       81.66      7.80 o 
  -6   2   7     2795.32     2944.70     51.83 o 
  -5   2   7      187.09      117.88      5.28 o 
  -4   2   7      728.38      767.42     26.53 o 
  -3   2   7      611.72      721.59     20.57 o 
  -2   2   7     3021.43     2484.77     52.85 o 
  -1   2   7     1035.27     1312.98     35.06 o 
   0   2   7     5120.50     5374.70    119.91 o 
   1   2   7     1194.11     1227.85     31.96 o 
   2   2   7     1078.78      987.08     49.12 o 
   3   2   7       51.26       36.29     10.56 o 
   4   2   7      988.31      910.50     45.22 o 
   5   2   7      341.86      214.87     16.00 o 
   6   2   7     1596.62     1705.28     71.28 o 
   7   2   7       60.46       30.93     19.56 o 
   8   2   7       93.15       59.90     28.91 o 
   9   2   7      275.73      345.03     60.01 o 
  10   2   7       25.46       31.96     49.51 o 
  11   2   7       90.12      122.95     56.76 o 
 -17   3   7       31.46       89.48     55.14 o 
 -16   3   7       21.14       84.93     50.59 o 
 -15   3   7      133.24      191.92     38.37 o 
 -14   3   7      416.22      433.00     42.51 o 
 -13   3   7        7.80      -24.51     25.97 o 
 -12   3   7       13.60       16.62     19.73 o 
 -11   3   7       26.94       -1.51     13.19 o 
 -10   3   7     2148.43     2181.60     55.33 o 
  -9   3   7      531.37      613.94     22.91 o 
  -8   3   7     4168.71     4331.53    107.66 o 
  -7   3   7     1026.24     1382.75     51.26 o 
  -6   3   7     2582.85     3628.61    140.48 o 
  -5   3   7     3714.87     3873.85     72.48 o 
  -4   3   7     1987.30     1530.65     31.26 o 
  -3   3   7     2429.56     2493.46     57.18 o 
  -2   3   7     1618.19     1787.59     46.03 o 
  -1   3   7      355.53      696.58     22.10 o 
   0   3   7     3540.21     3836.05     88.03 o 
   1   3   7      563.04      507.41     15.78 o 
   2   3   7      670.97      442.67     16.44 o 
   3   3   7      117.95       68.82      9.95 o 
   4   3   7     1051.45      911.99     52.48 o 
   5   3   7      723.99      876.02     55.04 o 
   6   3   7      786.93      815.07     56.45 o 
   7   3   7      154.19       81.74     18.76 o 
   8   3   7      192.24      192.38     42.86 o 
   9   3   7      177.32      185.35     53.62 o 
  10   3   7       83.90      147.43     54.60 o 
 -17   4   7       89.42      136.93     56.44 o 
 -16   4   7       83.66       81.35     50.70 o 
 -15   4   7      574.87      755.74    152.36 o 
 -14   4   7       29.02        1.54     70.47 o 
 -13   4   7     1309.50     1333.38     68.91 o 
 -12   4   7      723.73      775.32     36.98 o 
 -11   4   7     2914.32     3036.97     78.65 o 
 -10   4   7      351.88      369.92     19.77 o 
  -9   4   7       46.94       69.41     11.18 o 
  -8   4   7     4931.58     4827.91    118.32 o 
  -7   4   7     4540.02     4138.26    103.07 o 
  -6   4   7       59.63       21.17      9.23 o 
  -5   4   7    12783.35    14460.60    282.02 o 
  -4   4   7     3007.05     2848.96     55.99 o 
  -3   4   7      737.94      754.04     26.37 o 
  -2   4   7     2234.50     1902.70     60.82 o 
  -1   4   7     2544.10     2339.49     73.99 o 
   0   4   7     1629.41     1402.90     52.47 o 
   1   4   7       72.03      107.73      8.67 o 
   2   4   7     4737.64     5010.34    112.59 o 
   3   4   7      655.84      772.16     28.21 o 
   4   4   7      382.34      283.25     17.05 o 
   5   4   7     5294.82     5132.85    133.81 o 
   6   4   7      611.17      617.97     33.33 o 
   7   4   7       37.34       72.10     21.62 o 
   8   4   7      457.49      346.42     47.66 o 
   9   4   7       29.09        5.93     40.33 o 
  10   4   7        9.16       56.22     53.08 o 
 -16   5   7       79.91      115.69     52.54 o 
 -15   5   7      145.27      187.08     51.13 o 
 -14   5   7      731.66      649.50    152.15 o 
 -13   5   7      891.34      895.38    109.96 o 
 -12   5   7      395.12      359.75     24.91 o 
 -11   5   7       57.77       63.30     16.59 o 
 -10   5   7      723.05      755.23     29.41 o 
  -9   5   7       80.23       28.51     11.25 o 
  -8   5   7      122.64      154.19     11.87 o 
  -7   5   7      226.62      233.35     12.22 o 
  -6   5   7      200.74      181.04     13.46 o 
  -5   5   7     1918.30     2028.87     47.18 o 
  -4   5   7      402.58      406.84     17.46 o 
  -3   5   7      306.40      449.67     16.69 o 
  -2   5   7     1605.02     1517.95     48.43 o 
  -1   5   7     2626.21     2743.36     86.82 o 
   0   5   7       39.10        6.65      8.59 o 
   1   5   7       11.21        7.84      7.66 o 
   2   5   7      274.81      282.22     14.49 o 
   3   5   7      759.78      665.34     35.53 o 
   4   5   7       19.46       -5.13     12.98 o 
   5   5   7     2286.65     2413.99     66.84 o 
   6   5   7     1261.74     1346.43     94.15 o 
   7   5   7        1.06       21.42     30.05 o 
   8   5   7       37.80       18.58     38.11 o 
   9   5   7       65.27       47.30     42.50 o 
  10   5   7       44.24       71.93     54.16 o 
 -16   6   7      178.72      160.87     54.06 o 
 -15   6   7       46.27       59.58     47.23 o 
 -14   6   7      113.58      -14.81    124.47 o 
 -13   6   7       68.69       27.27     58.17 o 
 -12   6   7      624.08      704.00     36.55 o 
 -11   6   7      558.34      474.82     24.63 o 
 -10   6   7      129.58      110.61     14.59 o 
  -9   6   7     1152.57      995.75     32.05 o 
  -8   6   7      477.15      579.26     25.15 o 
  -7   6   7      319.22      278.45     13.41 o 
  -6   6   7     1863.56     2093.52     49.43 o 
  -5   6   7      789.32     1197.91     46.58 o 
  -4   6   7     4986.59     4921.72    119.50 o 
  -3   6   7       76.41      163.98      9.75 o 
  -2   6   7     4882.64     4699.42    188.39 o 
  -1   6   7     1921.70     2089.18     81.31 o 
   0   6   7      641.25      708.99     33.47 o 
   1   6   7     2379.48     2427.10     78.47 o 
   2   6   7     1319.59     1238.95     38.97 o 
   3   6   7     2211.62     2220.70     69.07 o 
   4   6   7     1820.04     1891.64     56.77 o 
   5   6   7        3.50       11.59     16.17 o 
   6   6   7        3.93       -0.87     29.77 o 
   7   6   7      103.39       99.55     30.04 o 
   8   6   7      176.36      124.27     41.67 o 
   9   6   7      268.14      318.94     51.38 o 
  10   6   7        4.95       24.05     55.25 o 
 -15   7   7       26.39       37.81     47.56 o 
 -14   7   7      144.81      104.57    135.09 o 
 -13   7   7       31.05      -23.45     64.08 o 
 -12   7   7      382.96      427.48     31.39 o 
 -11   7   7      664.54      609.94     34.50 o 
 -10   7   7      606.38      641.06     29.48 o 
  -9   7   7     1163.73     1182.52     35.32 o 
  -8   7   7       34.92        1.72     10.90 o 
  -7   7   7       12.28       22.20      9.63 o 
  -6   7   7     2012.98     1906.52     55.13 o 
  -5   7   7      163.80      155.84     14.25 o 
  -4   7   7     3382.40     2735.99     83.90 o 
  -3   7   7     2889.11     2918.31     92.07 o 
  -2   7   7     1566.24     1563.49     53.03 o 
  -1   7   7     1230.92     1216.47     54.66 o 
   0   7   7       23.31      -14.25     20.44 o 
   1   7   7     1179.46     1082.29     40.04 o 
   2   7   7     1972.99     1884.12     63.26 o 
   3   7   7       28.42       48.66     12.61 o 
   4   7   7        7.38        4.37     14.61 o 
   5   7   7        0.83      -23.16     16.07 o 
   6   7   7      113.18       98.45     27.83 o 
   7   7   7      238.00      224.10     37.53 o 
   8   7   7      106.99       58.33     42.56 o 
   9   7   7      501.22      465.94     59.05 o 
 -14   8   7       32.09     -105.46     70.31 o 
 -13   8   7     1013.28      829.25    108.00 o 
 -12   8   7      214.74      177.44     26.34 o 
 -11   8   7        2.45      -13.22     20.54 o 
 -10   8   7      191.71      152.10     19.98 o 
  -9   8   7      937.70     1065.42     43.67 o 
  -8   8   7     1167.30     1313.92     46.49 o 
  -7   8   7      497.56      419.87     25.39 o 
  -6   8   7      370.39      426.97     28.72 o 
  -5   8   7      814.64      788.10     49.78 o 
  -4   8   7      110.40      151.21     17.06 o 
  -3   8   7       44.71       60.20     15.12 o 
  -2   8   7       87.43      135.58     12.78 o 
  -1   8   7     7043.03     7272.40    279.73 o 
   0   8   7     5694.14     5721.39    221.88 o 
   1   8   7      643.88      692.29     41.00 o 
   2   8   7       21.76       38.05     13.63 o 
   3   8   7      101.93      118.59     16.87 o 
   4   8   7      905.09      838.34     39.72 o 
   5   8   7      342.70      274.03     30.56 o 
   6   8   7       14.19       31.24     56.28 o 
   7   8   7      545.66      550.75     54.43 o 
   8   8   7       24.16        7.42     42.09 o 
   9   8   7       25.57        1.31     46.85 o 
 -14   9   7       29.54     -101.72     67.81 o 
 -13   9   7      110.37      108.87     69.11 o 
 -12   9   7       67.44       24.79     33.46 o 
 -11   9   7      548.73      650.27     48.75 o 
 -10   9   7     1449.76     1499.10     77.04 o 
  -9   9   7       78.29       57.37     33.88 o 
  -8   9   7      870.84      803.82     49.86 o 
  -7   9   7      163.30      186.73     22.30 o 
  -6   9   7      816.10      914.80     44.85 o 
  -5   9   7     1116.70     1195.31     50.88 o 
  -4   9   7       58.06       48.78     14.74 o 
  -3   9   7     2843.22     2750.27    109.83 o 
  -2   9   7     2920.62     2470.64     98.49 o 
  -1   9   7      209.26      180.06     18.39 o 
   0   9   7      298.65      336.66     25.10 o 
   1   9   7       13.69        5.64     18.87 o 
   2   9   7      192.85      171.70     19.21 o 
   3   9   7      616.62      617.07     75.63 o 
   4   9   7      138.70      236.21     43.66 o 
   5   9   7     1053.98     1145.32     68.19 o 
   6   9   7      266.29      246.66     33.14 o 
   7   9   7       52.04       95.80     48.73 o 
   8   9   7       43.88       86.66     84.93 o 
 -14  10   7       11.72     -108.71     72.47 o 
 -13  10   7       34.38      -11.37     67.06 o 
 -12  10   7       39.85       15.89     35.65 o 
 -11  10   7       73.91       42.32     32.71 o 
 -10  10   7       51.76       39.15     27.19 o 
  -9  10   7      895.56      974.86     72.71 o 
  -8  10   7       95.65       50.15     33.32 o 
  -7  10   7      157.61      163.78     21.94 o 
  -6  10   7      114.42       73.76     20.26 o 
  -5  10   7      361.24      309.73     23.02 o 
  -4  10   7     1572.43     1484.02     59.23 o 
  -3  10   7      485.78      485.19     42.92 o 
  -2  10   7      293.80      195.63     30.53 o 
  -1  10   7      261.34      202.92     21.09 o 
   0  10   7      102.04       95.74     20.35 o 
   1  10   7       87.63       54.97     24.32 o 
   2  10   7      802.40      860.15     75.47 o 
   3  10   7     1475.57     1581.04    102.40 o 
   4  10   7     1045.04     1236.64    116.53 o 
   5  10   7      141.09      231.93     94.73 o 
   6  10   7        7.90      103.15     80.00 o 
   7  10   7       76.78      177.55     85.58 o 
 -13  11   7       34.46      -62.61     72.69 o 
 -12  11   7      111.73       -7.75     47.35 o 
 -11  11   7      147.94      100.69     35.14 o 
 -10  11   7        4.47      -29.12     30.70 o 
  -9  11   7        6.74       35.25     26.72 o 
  -8  11   7       28.47       52.13     25.53 o 
  -7  11   7      773.20      946.72     63.52 o 
  -6  11   7     1323.17     1168.62     50.11 o 
  -5  11   7      241.55      194.63     24.77 o 
  -4  11   7       25.54       78.82     18.41 o 
  -3  11   7      522.67      564.86     45.73 o 
  -2  11   7     2611.86     2929.39    158.31 o 
  -1  11   7     1587.72     1732.74    105.45 o 
   0  11   7      171.25      135.14     34.58 o 
   1  11   7       16.74       65.59     35.27 o 
   2  11   7      123.28      206.28     39.65 o 
   3  11   7       84.90      121.02     44.97 o 
   4  11   7       29.20      100.96     49.00 o 
   5  11   7      172.76      264.10    101.56 o 
   6  11   7      713.55     1010.06    222.34 o 
 -12  12   7      236.13      194.56     72.47 o 
 -11  12   7       89.99       63.34     37.50 o 
 -10  12   7       27.51       -2.45     33.32 o 
  -9  12   7      285.74      210.98     33.13 o 
  -8  12   7      317.99      327.79     31.65 o 
  -7  12   7      103.52       97.00     36.10 o 
  -6  12   7       26.30      -21.34     30.43 o 
  -5  12   7      497.99      461.21     35.72 o 
  -4  12   7      566.76      522.02     32.29 o 
  -3  12   7      145.58      129.51     33.17 o 
  -2  12   7      200.83      245.38     36.91 o 
  -1  12   7      981.44     1096.50     79.88 o 
   0  12   7      149.36      218.51     39.04 o 
   1  12   7      218.71      273.67     42.88 o 
   2  12   7       42.68       42.68     48.75 o 
   3  12   7       55.95       51.67     52.97 o 
   4  12   7      418.74      402.98     70.63 o 
   5  12   7      206.10       82.87     68.68 o 
 -10  13   7      381.75      396.67     43.09 o 
  -9  13   7      136.40       99.88     36.93 o 
  -8  13   7        1.90       -7.74     28.87 o 
  -7  13   7       21.96       32.19     50.35 o 
  -6  13   7       56.82       63.00     30.79 o 
  -5  13   7        3.48        5.59     38.01 o 
  -4  13   7      216.71      245.25     36.21 o 
  -3  13   7      634.76      811.41     69.81 o 
  -2  13   7      514.24      661.16     58.16 o 
  -1  13   7       82.09      140.34     39.47 o 
   0  13   7       62.97       78.98     39.30 o 
   1  13   7      236.19      282.09     57.96 o 
   2  13   7      810.93     1217.18    117.54 o 
   3  13   7      187.17      228.90     62.07 o 
   4  13   7       78.60      -74.20     60.12 o 
  -9  14   7      107.27       77.44     36.85 o 
  -8  14   7      234.39      297.04     36.10 o 
  -7  14   7       98.43       89.80     42.98 o 
  -6  14   7       37.22       40.57     30.10 o 
  -5  14   7      100.48       43.81     27.24 o 
  -4  14   7       65.87        7.30     31.54 o 
  -3  14   7        3.43       19.48     37.31 o 
  -2  14   7       63.49       93.77     39.44 o 
  -1  14   7      444.87      496.51     51.38 o 
   0  14   7      645.04      797.41    100.31 o 
   1  14   7      100.44      188.71     59.69 o 
   2  14   7       15.04       71.28     60.56 o 
  -6  15   7       94.16      144.52     45.02 o 
  -5  15   7       12.68       -5.51     28.95 o 
  -4  15   7       24.20       10.80     43.09 o 
  -3  15   7       77.12       91.34     42.02 o 
  -2  15   7      148.45      217.67     46.07 o 
  -1  15   7       42.38       64.89     58.71 o 
   0  15   7       20.22       57.85     60.77 o 
  -6 -15   8       24.23       76.05     51.78 o 
  -5 -15   8       25.69       62.40     53.19 o 
  -4 -15   8        5.45       -9.10     54.06 o 
  -3 -15   8       15.39      103.45     58.17 o 
  -2 -15   8       13.39       45.82     60.12 o 
  -1 -15   8       62.89      114.18     63.59 o 
  -9 -14   8        2.05        5.30     74.42 o 
  -8 -14   8       23.79       31.27     38.73 o 
  -7 -14   8        9.02      -17.73     36.50 o 
  -6 -14   8        5.45      -10.89     41.76 o 
  -5 -14   8       14.80      -46.25     35.91 o 
  -4 -14   8       23.45       33.69     50.81 o 
  -3 -14   8       13.12        1.95     52.11 o 
  -2 -14   8        2.44      115.15     57.74 o 
  -1 -14   8       30.12       94.03     60.01 o 
   0 -14   8       50.03      -10.94     63.81 o 
   1 -14   8       11.91      -51.67     67.81 o 
   2 -14   8      109.72       70.52     73.66 o 
 -11 -13   8       26.66       33.82     49.61 o 
 -10 -13   8       21.07       13.71     67.38 o 
  -9 -13   8       30.97       50.30     43.93 o 
  -8 -13   8       31.94       41.66     34.90 o 
  -7 -13   8        4.29       26.33     33.80 o 
  -6 -13   8       23.14       -6.01     33.05 o 
  -5 -13   8        7.34       -5.13     27.29 o 
  -4 -13   8        7.78        0.73     58.06 o 
  -3 -13   8       19.04        2.27     48.10 o 
  -2 -13   8       25.24       42.14     51.24 o 
  -1 -13   8       23.44       87.53     57.09 o 
   0 -13   8        6.56        0.97     59.15 o 
   1 -13   8       25.28        3.14     64.89 o 
   2 -13   8       66.03       66.41     71.50 o 
   3 -13   8       73.17        0.22     73.34 o 
 -12 -12   8       87.79      136.04     83.36 o 
 -11 -12   8       89.83       91.61     38.62 o 
 -10 -12   8       35.57        0.21     79.13 o 
  -9 -12   8        2.95       16.65     27.16 o 
  -8 -12   8       13.29       47.24     26.37 o 
  -7 -12   8       33.06       13.30     25.61 o 
  -6 -12   8       47.70       62.80     25.64 o 
  -5 -12   8       25.13       21.51     23.70 o 
  -4 -12   8       42.46       89.56     21.66 o 
  -3 -12   8      194.77      162.29     36.32 o 
  -2 -12   8       59.72       18.31     55.46 o 
  -1 -12   8      102.26       71.18     36.71 o 
   0 -12   8      116.46      103.02     58.39 o 
   1 -12   8       25.11      -76.59     58.82 o 
   2 -12   8       29.37      -33.69     64.24 o 
   3 -12   8       24.08      -31.31     70.09 o 
   4 -12   8       23.54      -66.62     72.91 o 
   5 -12   8       80.81       96.52     79.95 o 
 -13 -11   8       59.66       61.32     50.91 o 
 -12 -11   8       30.59       32.78     66.41 o 
 -11 -11   8       82.13      103.68     36.30 o 
 -10 -11   8       94.25       88.23     27.15 o 
  -9 -11   8       81.71       72.57     25.86 o 
  -8 -11   8       35.99       59.97     24.73 o 
  -7 -11   8       10.03       15.61     23.29 o 
  -6 -11   8       90.55      121.11     23.81 o 
  -5 -11   8      100.03       81.18     22.68 o 
  -4 -11   8       70.09       57.16     14.00 o 
  -3 -11   8       19.15       -7.14     21.12 o 
  -2 -11   8      256.69      291.41     24.69 o 
  -1 -11   8      144.96       93.27     34.92 o 
   0 -11   8      357.49      368.21     62.61 o 
   1 -11   8        1.54      -60.23     53.84 o 
   2 -11   8        6.65      -46.72     31.14 o 
   3 -11   8       33.64      -50.06     45.17 o 
   4 -11   8      119.46       99.15     34.72 o 
   5 -11   8       61.95       36.53     35.92 o 
   6 -11   8      163.43      165.72     77.29 o 
 -14 -10   8       94.26       96.55     69.38 o 
 -13 -10   8       72.39       93.73     40.23 o 
 -12 -10   8       25.17       31.63     36.47 o 
 -11 -10   8       33.32       45.82     26.33 o 
 -10 -10   8       35.64       71.85     24.29 o 
  -9 -10   8      187.76      121.12     25.09 o 
  -8 -10   8      119.66       82.10     23.09 o 
  -7 -10   8      449.69      405.42     28.27 o 
  -6 -10   8       64.30       38.68     21.55 o 
  -5 -10   8      139.61      142.93     20.97 o 
  -4 -10   8      240.94      202.65     17.18 o 
  -3 -10   8       67.29       73.79     11.33 o 
  -2 -10   8      102.58      215.22     21.22 o 
  -1 -10   8       70.32       68.91     28.14 o 
   0 -10   8      595.89      612.41     36.21 o 
   1 -10   8      446.94      374.10     34.96 o 
   2 -10   8       42.94      -25.04     27.24 o 
   3 -10   8      179.99      144.96     32.03 o 
   4 -10   8      141.23       33.72     32.13 o 
   5 -10   8       98.84      138.63     36.73 o 
   6 -10   8      118.76      158.17     40.12 o 
   7 -10   8       39.71      103.38     40.33 o 
 -15  -9   8       48.12       78.45     50.26 o 
 -14  -9   8       17.64       77.96     41.22 o 
 -13  -9   8      168.38      172.05     39.98 o 
 -12  -9   8      216.94      217.64     30.08 o 
 -11  -9   8       51.35       33.57     24.02 o 
 -10  -9   8      181.25      249.76     27.10 o 
  -9  -9   8       20.55       52.32     18.82 o 
  -8  -9   8      796.82      740.46     41.12 o 
  -7  -9   8      116.25       83.20     20.47 o 
  -6  -9   8      632.19      606.82     30.07 o 
  -5  -9   8     1653.69     2007.85     61.73 o 
  -4  -9   8      375.47      471.88     19.08 o 
  -3  -9   8       14.17       68.64     10.18 o 
  -2  -9   8       55.03       17.58     16.22 o 
  -1  -9   8      124.88      181.24     29.90 o 
   0  -9   8       42.62       48.56     30.12 o 
   1  -9   8      194.04      180.66     18.99 o 
   2  -9   8      282.98      278.96     28.80 o 
   3  -9   8      363.38      297.86     35.33 o 
   4  -9   8       28.44      -29.61     29.65 o 
   5  -9   8      213.24      111.20     65.00 o 
   6  -9   8       10.91       13.15     75.07 o 
   7  -9   8       29.50       81.14     39.17 o 
 -15  -8   8       63.40       64.17     42.95 o 
 -14  -8   8       84.63       82.93     53.57 o 
 -13  -8   8       23.20        7.65     27.90 o 
 -12  -8   8      238.44      220.42     29.08 o 
 -11  -8   8      428.89      458.12     67.71 o 
 -10  -8   8       41.34       24.18     21.88 o 
  -9  -8   8     1112.28     1246.40     59.89 o 
  -8  -8   8     1968.80     1706.03     55.85 o 
  -7  -8   8      196.72      126.54     14.09 o 
  -6  -8   8      497.22      621.37     25.34 o 
  -5  -8   8       27.15       23.32      9.70 o 
  -4  -8   8     1058.02     1315.07     35.10 o 
  -3  -8   8     2207.02     2038.18     54.26 o 
  -2  -8   8       25.31        1.32     14.68 o 
  -1  -8   8     1326.64     1033.92     40.42 o 
   0  -8   8      269.85      218.84     26.71 o 
   1  -8   8       41.02       42.76     24.20 o 
   2  -8   8        6.12        1.23     20.46 o 
   3  -8   8       20.37        3.09     26.62 o 
   4  -8   8      986.40      807.58     58.67 o 
   5  -8   8     1111.72      982.81    115.32 o 
   6  -8   8       34.98       18.80     49.07 o 
   7  -8   8       25.67      102.34     37.46 o 
   8  -8   8      110.47      202.34     42.86 o 
 -16  -7   8       37.95       85.79     58.06 o 
 -15  -7   8       35.77       66.43     40.84 o 
 -14  -7   8      226.80      189.88     40.75 o 
 -13  -7   8      476.82      393.37     33.36 o 
 -12  -7   8       35.31       33.94     24.56 o 
 -11  -7   8      200.46      139.45     24.53 o 
 -10  -7   8       24.68       38.07     17.81 o 
  -9  -7   8      606.54      939.97    101.72 o 
  -8  -7   8     1842.99     2069.01     64.28 o 
  -7  -7   8       52.58       68.45     12.80 o 
  -6  -7   8      689.72      642.61     19.99 o 
  -5  -7   8     1101.99      766.08     23.71 o 
  -4  -7   8       33.34       21.30      9.24 o 
  -3  -7   8      186.54      204.55     16.84 o 
  -2  -7   8      798.78      837.31     34.76 o 
  -1  -7   8     4166.75     4474.98    124.99 o 
   0  -7   8      526.97      437.99     29.42 o 
   1  -7   8      325.30      428.79     48.80 o 
   2  -7   8      232.64      284.16     62.87 o 
   3  -7   8        0.83      -60.77     40.51 o 
   4  -7   8      797.78      774.40     84.17 o 
   5  -7   8      206.40      114.21     54.22 o 
   6  -7   8      557.37      574.93    128.59 o 
   7  -7   8      419.49      428.93     47.47 o 
   8  -7   8       20.23      101.57     39.14 o 
   9  -7   8       33.84      168.26     81.63 o 
 -16  -6   8       61.99       66.75     43.78 o 
 -15  -6   8      102.42      106.45     60.39 o 
 -14  -6   8       25.19       33.60     28.59 o 
 -13  -6   8        2.82       17.49     26.00 o 
 -12  -6   8     1296.18     1163.36     55.62 o 
 -11  -6   8      752.08      717.89     41.15 o 
 -10  -6   8      921.11     1151.63     49.76 o 
  -9  -6   8      345.32      315.17     19.54 o 
  -8  -6   8     1103.22     1315.39     43.67 o 
  -7  -6   8      308.81      237.57     11.59 o 
  -6  -6   8      819.36      778.09     22.13 o 
  -5  -6   8      248.39      399.93     13.43 o 
  -4  -6   8     1968.03     2034.15     49.50 o 
  -3  -6   8     1220.12     1638.57     44.93 o 
  -2  -6   8       93.19       93.80     10.12 o 
  -1  -6   8       54.80       23.54     12.40 o 
   0  -6   8     3510.35     3438.53    118.60 o 
   1  -6   8     5568.51     5029.49    173.26 o 
   2  -6   8     1677.24     1533.49     80.71 o 
   3  -6   8       16.37      -31.07     34.55 o 
   4  -6   8        6.88      -40.08     26.72 o 
   5  -6   8       34.98       -9.75     29.63 o 
   6  -6   8       59.82       29.93     59.26 o 
   7  -6   8       35.53       50.54     35.38 o 
   8  -6   8      673.19      694.49     61.22 o 
   9  -6   8      426.33      558.90     53.29 o 
 -17  -5   8      301.50      289.52     69.28 o 
 -16  -5   8       16.44       43.84     42.19 o 
 -15  -5   8      208.64      219.94     42.69 o 
 -14  -5   8        2.76       29.37     27.42 o 
 -13  -5   8      177.16      125.42     26.57 o 
 -12  -5   8     1039.24     1092.42     52.20 o 
 -11  -5   8      455.18      379.33     23.19 o 
 -10  -5   8     3247.17     3422.14    171.24 o 
  -9  -5   8     2980.36     2723.88     81.77 o 
  -8  -5   8      988.72      988.24     45.55 o 
  -7  -5   8     1911.13     2286.41     85.42 o 
  -6  -5   8     4654.85     5077.75    109.52 o 
  -5  -5   8     1635.44     2367.50     63.21 o 
  -4  -5   8     4256.04     3747.05     88.47 o 
  -3  -5   8      249.76      383.29     13.63 o 
  -2  -5   8     4272.77     3758.38    116.95 o 
  -1  -5   8      627.27      455.64     31.16 o 
   0  -5   8      192.10      219.55     19.76 o 
   1  -5   8     1190.12     1144.33     43.32 o 
   2  -5   8      105.02      107.03     31.85 o 
   3  -5   8     4046.59     4070.94    131.43 o 
   4  -5   8     1178.62     1032.30     79.19 o 
   5  -5   8      592.39      592.81     51.29 o 
   6  -5   8      383.55      382.39     86.88 o 
   7  -5   8       67.77       72.80     34.85 o 
   8  -5   8       91.11      173.53     39.42 o 
   9  -5   8       28.28      129.86     40.05 o 
 -17  -4   8      112.72      108.37     60.12 o 
 -16  -4   8       53.98       71.51     41.37 o 
 -15  -4   8      309.29      210.38     42.37 o 
 -14  -4   8      455.53      430.97     34.99 o 
 -13  -4   8      464.21      356.21     30.94 o 
 -12  -4   8      205.38      207.93     25.01 o 
 -11  -4   8      166.40      246.63     22.77 o 
 -10  -4   8        9.79       11.29     14.20 o 
  -9  -4   8      615.63      721.62     29.55 o 
  -8  -4   8     6635.30     6911.99    245.95 o 
  -7  -4   8    16307.56    17132.13    337.07 o 
  -6  -4   8     1413.80     1476.20     30.96 o 
  -5  -4   8      475.74      826.89     20.12 o 
  -4  -4   8     1643.15     1457.34     34.26 o 
  -3  -4   8     7881.30     7573.60    166.39 o 
  -2  -4   8     7295.98     7908.87    210.67 o 
  -1  -4   8      302.35      539.72     32.67 o 
   0  -4   8     4244.31     4676.11    131.89 o 
   1  -4   8      159.18      142.83     15.52 o 
   2  -4   8      203.88      132.75     16.04 o 
   3  -4   8      178.08      199.12     31.79 o 
   4  -4   8      856.73      734.17     54.30 o 
   5  -4   8      164.39       98.98     30.18 o 
   6  -4   8      431.02      364.53     41.26 o 
   7  -4   8       11.10       19.16     32.90 o 
   8  -4   8      197.30      281.53     42.17 o 
   9  -4   8       44.08      170.67     91.05 o 
  10  -4   8      100.00      254.83     90.94 o 
 -17  -3   8       59.40       51.60     82.55 o 
 -16  -3   8      220.51      222.99     44.02 o 
 -15  -3   8       17.38       -1.95     26.77 o 
 -14  -3   8     1525.06     1531.94     66.19 o 
 -13  -3   8     1909.54     2086.79     94.00 o 
 -12  -3   8       19.23       45.34     20.35 o 
 -11  -3   8      512.13      490.05     23.74 o 
 -10  -3   8      124.46       67.03     13.43 o 
  -9  -3   8      227.23      252.61     26.81 o 
  -8  -3   8       40.12       28.17      9.35 o 
  -7  -3   8     2314.31     2262.11     43.89 o 
  -6  -3   8    41133.93    43195.73    728.30 o 
  -5  -3   8     3426.81     3530.01     70.25 o 
  -4  -3   8     2564.87     2507.70     53.88 o 
  -3  -3   8     2472.08     2627.23     56.66 o 
  -2  -3   8     5908.75     6376.53    170.88 o 
  -1  -3   8     8263.28     8605.10    260.75 o 
   0  -3   8     2815.83     2587.22     81.26 o 
   1  -3   8     2630.34     2349.63     76.05 o 
   2  -3   8     3259.07     2842.77     93.64 o 
   3  -3   8      821.04      910.97     43.25 o 
   4  -3   8       36.06      124.44     20.99 o 
   5  -3   8       14.36       13.64     24.22 o 
   6  -3   8      757.82      560.51     51.82 o 
   7  -3   8     4138.87     4176.55    192.55 o 
   8  -3   8      630.35      761.15     85.25 o 
   9  -3   8        7.74       61.79     37.63 o 
  10  -3   8        1.31      133.29     41.41 o 
 -17  -2   8       19.89       51.37     42.57 o 
 -16  -2   8      833.20      808.04     68.21 o 
 -15  -2   8      954.77      896.82     50.61 o 
 -14  -2   8       11.72        9.49     24.34 o 
 -13  -2   8       46.63       70.15     23.55 o 
 -12  -2   8      562.09      569.28     34.47 o 
 -11  -2   8     2403.29     2199.17     70.85 o 
 -10  -2   8      674.00      678.71     25.29 o 
  -9  -2   8     3384.41     3322.31     85.84 o 
  -8  -2   8     4596.34     4944.25    109.92 o 
  -7  -2   8     1114.84     1428.57     29.55 o 
  -6  -2   8      468.09      330.19      9.16 o 
  -5  -2   8     1369.84     1411.05     28.21 o 
  -4  -2   8     4265.31     3785.48     80.64 o 
  -3  -2   8     6851.80     7399.86    155.50 o 
  -2  -2   8       71.14      105.58      8.37 o 
  -1  -2   8     9368.33     9843.23    274.61 o 
   0  -2   8      864.96      953.26     32.53 o 
   1  -2   8      230.06      289.22     16.17 o 
   2  -2   8     2746.55     3053.72    104.08 o 
   3  -2   8     1656.00     1337.33     55.78 o 
   4  -2   8     4964.18     4914.05    165.63 o 
   5  -2   8       87.63       47.17     33.72 o 
   6  -2   8      496.07      453.45     47.01 o 
   7  -2   8       98.39      141.57     34.42 o 
   8  -2   8       69.17       92.38     54.11 o 
   9  -2   8      341.43      389.58     52.86 o 
  10  -2   8      136.89      281.66    104.48 o 
 -17  -1   8      125.42      225.17     45.96 o 
 -16  -1   8        1.24       12.11     38.89 o 
 -15  -1   8      152.77      239.41     40.42 o 
 -14  -1   8      595.97      544.02     36.57 o 
 -13  -1   8      115.09      134.40     24.24 o 
 -12  -1   8      843.60      934.83     46.26 o 
 -11  -1   8      185.19       98.04     16.45 o 
 -10  -1   8     2392.82     2321.71     62.14 o 
  -9  -1   8     7603.34     7929.25    199.69 o 
  -8  -1   8     3842.46     3945.59     98.89 o 
  -7  -1   8      269.84      465.32     21.25 o 
  -6  -1   8      589.89      628.81     16.37 o 
  -5  -1   8      923.05      797.20     16.80 o 
  -4  -1   8      373.28      426.31     14.36 o 
  -3  -1   8       98.52       99.23      4.99 o 
  -2  -1   8    12000.01    12362.04    275.17 o 
  -1  -1   8    17104.87    18298.29    475.13 o 
   0  -1   8     5653.57     5595.16    147.05 o 
   1  -1   8      141.63      121.30     10.47 o 
   2  -1   8     3783.00     4046.43    133.63 o 
   3  -1   8     5345.77     4711.34    157.20 o 
   4  -1   8      632.59      480.39     30.05 o 
   5  -1   8      363.85      321.24     24.66 o 
   6  -1   8      878.50      811.06     96.47 o 
   7  -1   8      862.14      744.95     56.09 o 
   8  -1   8      162.60      184.43     43.93 o 
   9  -1   8       17.57       75.61     47.45 o 
  10  -1   8      278.20      449.71     88.23 o 
 -17   0   8        7.72       18.00     41.33 o 
 -16   0   8       21.89       71.45     38.42 o 
 -15   0   8     1218.28     1386.56     85.18 o 
 -14   0   8      507.29      470.53     44.51 o 
 -13   0   8      458.33      486.76     29.66 o 
 -12   0   8     3732.17     3908.59    105.67 o 
 -11   0   8      114.12      188.52     14.31 o 
 -10   0   8     1025.76      763.12     24.99 o 
  -9   0   8     3124.99     3181.69     76.49 o 
  -8   0   8      186.20      137.24      9.04 o 
  -7   0   8    21370.00    23630.51    459.33 o 
  -6   0   8     3475.59     4012.66     72.93 o 
  -5   0   8    11783.50    10719.79    201.09 o 
  -4   0   8     1121.77      938.67     20.87 o 
  -3   0   8      185.54      122.42      5.68 o 
  -2   0   8    21186.32    21488.52    443.77 o 
  -1   0   8       13.74        6.40      5.63 o 
   0   0   8    15816.46    15204.41    370.72 o 
   1   0   8    32695.97    31877.73    921.04 o 
   2   0   8      640.35      313.69     17.32 o 
   3   0   8       59.20       34.82     13.23 o 
   4   0   8     2904.01     2398.30     73.03 o 
   5   0   8      884.20      932.04     43.50 o 
   6   0   8     2200.90     2068.73    140.66 o 
   7   0   8      703.33      541.78     41.84 o 
   8   0   8     2295.57     2552.41    127.09 o 
   9   0   8      439.44      548.61     94.08 o 
  10   0   8      144.47      179.83     56.01 o 
 -17   1   8      125.23      197.45     44.95 o 
 -16   1   8        1.23       25.27     37.23 o 
 -15   1   8      152.86      221.51     39.00 o 
 -14   1   8      595.90      577.50     47.38 o 
 -13   1   8      115.13       99.37     26.24 o 
 -12   1   8      843.46      933.84     36.20 o 
 -11   1   8      185.17      102.45     12.53 o 
 -10   1   8     2393.97     2366.60     53.95 o 
  -9   1   8     7604.09     7895.18    175.05 o 
  -8   1   8     3840.79     3968.80     88.89 o 
  -7   1   8      269.87      476.08     13.76 o 
  -6   1   8      589.69      602.97     18.90 o 
  -5   1   8      922.24      812.90     16.89 o 
  -4   1   8      372.34      425.41     14.35 o 
  -3   1   8       98.66       98.39      5.50 o 
  -2   1   8    12000.80    12154.07    265.06 o 
  -1   1   8    17103.50    18336.69    434.43 o 
   0   1   8     5652.59     5557.05    163.86 o 
   1   1   8      141.62      113.54     10.47 o 
   2   1   8     3782.78     4005.33    120.63 o 
   3   1   8     5346.77     4580.71    122.10 o 
   4   1   8      632.23      489.10     21.86 o 
   5   1   8      363.43      331.48     28.77 o 
   6   1   8      878.31      825.24     35.69 o 
   7   1   8      862.39      677.42     48.63 o 
   8   1   8      162.60      172.40     36.02 o 
   9   1   8       17.52      144.81     74.20 o 
  10   1   8      278.24      355.86     64.46 o 
 -17   2   8       19.82       16.27     42.14 o 
 -16   2   8      832.61      889.15     67.31 o 
 -15   2   8      954.69      991.93     70.44 o 
 -14   2   8       11.82       46.25     31.54 o 
 -13   2   8       46.43       54.44     25.10 o 
 -12   2   8      562.34      563.16     28.23 o 
 -11   2   8     2403.71     2475.32     63.32 o 
 -10   2   8      673.91      675.15     22.71 o 
  -9   2   8     3384.56     3424.89     77.41 o 
  -8   2   8     4596.93     4915.79    110.12 o 
  -7   2   8     1115.31     1356.15     45.71 o 
  -6   2   8      468.41      324.47     10.18 o 
  -5   2   8     1369.67     1394.37     27.33 o 
  -4   2   8     4265.11     3805.29     74.30 o 
  -3   2   8     6853.11     7385.67    153.63 o 
  -2   2   8       70.99      105.91      6.75 o 
  -1   2   8     9367.79     9770.37    238.69 o 
   0   2   8      865.30      958.91     25.69 o 
   1   2   8      229.94      278.09     13.01 o 
   2   2   8     2746.63     3057.01     82.90 o 
   3   2   8     1655.99     1429.84     56.67 o 
   4   2   8     4964.70     4949.31    130.18 o 
   5   2   8       87.17       78.56     16.04 o 
   6   2   8      496.24      550.15     28.60 o 
   7   2   8       98.36      138.82     22.66 o 
   8   2   8       69.26       79.88     30.62 o 
   9   2   8      341.58      315.13     60.45 o 
  10   2   8      136.98      181.23     57.63 o 
 -17   3   8       59.31       69.11     53.30 o 
 -16   3   8      220.60      227.82     41.62 o 
 -15   3   8       17.34       64.96     34.42 o 
 -14   3   8     1524.61     1477.88    139.47 o 
 -13   3   8     1910.37     2052.89    102.24 o 
 -12   3   8       19.26       28.78     16.60 o 
 -11   3   8      511.71      502.68     33.75 o 
 -10   3   8      124.29       59.24     11.71 o 
  -9   3   8      228.14      225.50     13.56 o 
  -8   3   8       39.83       20.00      9.42 o 
  -7   3   8     2313.11     2296.43     57.79 o 
  -6   3   8    41135.48    43456.59    879.30 o 
  -5   3   8     3427.46     3559.83     73.70 o 
  -4   3   8     2565.31     2485.17     53.27 o 
  -3   3   8     2472.11     2645.13     65.57 o 
  -2   3   8     5910.31     6188.59    153.28 o 
  -1   3   8     8263.63     8416.22    207.69 o 
   0   3   8     2815.60     2506.06     57.94 o 
   1   3   8     2630.94     2285.35     58.16 o 
   2   3   8     3259.02     2807.72     71.10 o 
   3   3   8      820.80      925.12     49.34 o 
   4   3   8       36.01      142.39     17.29 o 
   5   3   8       14.17       18.72     15.09 o 
   6   3   8      757.83      687.50     31.60 o 
   7   3   8     4139.52     4248.73    144.90 o 
   8   3   8      630.18      647.30     64.67 o 
   9   3   8        7.81       30.66     49.29 o 
  10   3   8        1.33       26.97     52.97 o 
 -17   4   8      112.81      155.34     55.46 o 
 -16   4   8       54.04      103.78     50.81 o 
 -15   4   8      309.71      279.86     39.78 o 
 -14   4   8      455.91      563.54     78.29 o 
 -13   4   8      463.90      438.11     50.79 o 
 -12   4   8      205.79      265.41     21.82 o 
 -11   4   8      166.13      240.23     16.81 o 
 -10   4   8        9.78      -16.83     11.22 o 
  -9   4   8      616.29      713.61     26.38 o 
  -8   4   8     6634.52     7153.35    171.08 o 
  -7   4   8    16306.26    17294.00    411.66 o 
  -6   4   8     1414.13     1484.22     35.73 o 
  -5   4   8      476.50      789.90     35.92 o 
  -4   4   8     1643.28     1439.94     34.18 o 
  -3   4   8     7882.09     7498.29    227.96 o 
  -2   4   8     7295.94     7576.77    233.77 o 
  -1   4   8      302.23      482.09     22.46 o 
   0   4   8     4244.02     4520.28    141.12 o 
   1   4   8      159.28      125.97      7.38 o 
   2   4   8      204.11      138.06     10.64 o 
   3   4   8      177.99      183.43     12.45 o 
   4   4   8      856.93      887.48     31.50 o 
   5   4   8      164.98      116.12     16.06 o 
   6   4   8      431.16      434.69     27.56 o 
   7   4   8       11.08       -4.11     47.99 o 
   8   4   8      197.23      253.77     46.39 o 
   9   4   8       44.05       45.06     51.02 o 
  10   4   8       99.95      170.83     59.47 o 
 -17   5   8      301.53      346.76     62.29 o 
 -16   5   8       16.46       87.42     50.91 o 
 -15   5   8      208.63      223.91     52.32 o 
 -14   5   8        2.78        9.16     50.62 o 
 -13   5   8      176.77      182.19     33.79 o 
 -12   5   8     1038.88     1184.34     48.03 o 
 -11   5   8      455.66      380.92     21.82 o 
 -10   5   8     3246.27     3398.12     82.06 o 
  -9   5   8     2980.61     2754.61     70.57 o 
  -8   5   8      988.58      981.43     30.50 o 
  -7   5   8     1909.32     2296.55     58.33 o 
  -6   5   8     4655.47     5106.98    114.61 o 
  -5   5   8     1635.71     2506.86     69.81 o 
  -4   5   8     4255.33     3756.70     99.51 o 
  -3   5   8      250.47      345.92     36.99 o 
  -2   5   8     4272.31     3751.24    115.05 o 
  -1   5   8      627.27      444.81     22.55 o 
   0   5   8      191.93      202.74     13.39 o 
   1   5   8     1190.25     1100.15     34.47 o 
   2   5   8      105.12      101.03     11.38 o 
   3   5   8     4046.44     4011.84    110.09 o 
   4   5   8     1178.71     1170.30     37.34 o 
   5   5   8      592.36      671.47     35.71 o 
   6   5   8      383.41      396.20     27.90 o 
   7   5   8       67.72       65.80     29.99 o 
   8   5   8       91.10       92.21     42.48 o 
   9   5   8       28.37       13.89     44.85 o 
 -16   6   8       62.01       83.20     51.35 o 
 -15   6   8      102.54      162.71     50.37 o 
 -14   6   8       25.24      -17.05     76.70 o 
 -13   6   8        2.78       14.35     32.04 o 
 -12   6   8     1296.51     1339.29     51.37 o 
 -11   6   8      751.77      754.06     35.10 o 
 -10   6   8      920.76     1259.26     37.65 o 
  -9   6   8      345.54      284.40     16.05 o 
  -8   6   8     1102.65     1275.39     37.18 o 
  -7   6   8      309.19      223.79     12.40 o 
  -6   6   8      819.04      782.19     22.28 o 
  -5   6   8      248.27      381.57     15.98 o 
  -4   6   8     1967.71     1986.45     55.58 o 
  -3   6   8     1219.90     1520.62     52.42 o 
  -2   6   8       93.14       99.37      9.19 o 
  -1   6   8       54.68       16.11      9.13 o 
   0   6   8     3510.17     3338.28    105.18 o 
   1   6   8     5568.82     4933.17    153.22 o 
   2   6   8     1677.04     1503.90     48.28 o 
   3   6   8       16.25      -14.82     12.35 o 
   4   6   8        6.93       -2.38     15.20 o 
   5   6   8       34.99       46.59     23.52 o 
   6   6   8       59.59       65.08     33.14 o 
   7   6   8       35.52       57.17     42.20 o 
   8   6   8      673.08      636.46     62.53 o 
   9   6   8      426.20      400.26     57.59 o 
 -15   7   8       35.74       77.35     47.34 o 
 -14   7   8      226.93      204.91     56.44 o 
 -13   7   8      476.88      393.84     42.54 o 
 -12   7   8       35.35       -6.03     22.27 o 
 -11   7   8      200.55      140.20     18.24 o 
 -10   7   8       24.63        9.42     14.35 o 
  -9   7   8      606.28      864.80     30.99 o 
  -8   7   8     1842.64     2046.39     54.49 o 
  -7   7   8       52.39       62.20      9.72 o 
  -6   7   8      689.37      619.60     36.43 o 
  -5   7   8     1102.28      778.74     35.44 o 
  -4   7   8       33.42       30.06      8.96 o 
  -3   7   8      186.98      274.61     12.65 o 
  -2   7   8      798.39      729.71     41.63 o 
  -1   7   8     4166.59     4050.35    188.93 o 
   0   7   8      526.95      437.98     36.52 o 
   1   7   8      325.08      397.91     20.12 o 
   2   7   8      232.86      254.47     18.47 o 
   3   7   8        0.82      -13.85     13.29 o 
   4   7   8      797.92      879.62     62.45 o 
   5   7   8      206.32      216.78     32.07 o 
   6   7   8      557.59      518.74     50.58 o 
   7   7   8      419.50      521.43    107.86 o 
   8   7   8       20.21       -8.99     42.86 o 
   9   7   8       33.89       89.39     48.39 o 
 -15   8   8       63.37     -108.71     72.47 o 
 -14   8   8       84.39      -47.88     66.51 o 
 -13   8   8       23.20      -10.07     60.12 o 
 -12   8   8      238.28      215.59     26.47 o 
 -11   8   8      429.28      518.81     30.52 o 
 -10   8   8       41.46       -3.79     17.15 o 
  -9   8   8     1112.32     1221.84     40.07 o 
  -8   8   8     1969.09     1737.11     47.68 o 
  -7   8   8      196.97      131.92     14.24 o 
  -6   8   8      496.92      555.30     31.97 o 
  -5   8   8       27.18       -3.82     13.11 o 
  -4   8   8     1057.53     1224.78     38.88 o 
  -3   8   8     2207.53     1939.03     66.05 o 
  -2   8   8       25.45       10.04     12.29 o 
  -1   8   8     1327.17     1094.20     52.97 o 
   0   8   8      269.86      229.99     22.38 o 
   1   8   8       40.93       14.59     13.01 o 
   2   8   8        6.17       40.19     15.31 o 
   3   8   8       20.44       50.10     18.52 o 
   4   8   8      986.60      928.23     59.77 o 
   5   8   8     1111.65     1142.04    134.98 o 
   6   8   8       35.01       59.09     34.18 o 
   7   8   8       25.79       31.91     50.57 o 
   8   8   8      110.55       59.62     45.37 o 
 -14   9   8       17.60      -78.54     68.36 o 
 -13   9   8      168.18      128.15     68.36 o 
 -12   9   8      216.84      219.19     36.41 o 
 -11   9   8       51.37       -4.06     29.68 o 
 -10   9   8      181.74      237.00     28.83 o 
  -9   9   8       20.62       18.89     22.70 o 
  -8   9   8      796.97      742.61     42.06 o 
  -7   9   8      116.33       85.05     27.55 o 
  -6   9   8      631.94      641.59     36.94 o 
  -5   9   8     1653.48     1973.40     76.61 o 
  -4   9   8      375.54      409.53     34.39 o 
  -3   9   8       14.32       68.20     17.83 o 
  -2   9   8       55.20       25.87     12.97 o 
  -1   9   8      124.94      152.16     15.69 o 
   0   9   8       42.59       51.00     19.95 o 
   1   9   8      193.97      178.56     18.46 o 
   2   9   8      283.08      286.91     21.86 o 
   3   9   8      363.64      373.98     38.05 o 
   4   9   8       28.36       25.97     24.00 o 
   5   9   8      213.27      204.21     36.72 o 
   6   9   8       10.87       30.37     30.77 o 
   7   9   8       29.47       36.95     42.67 o 
 -14  10   8       94.43      -41.27     75.50 o 
 -13  10   8       72.22      -22.53     68.57 o 
 -12  10   8       25.16       -9.75     34.53 o 
 -11  10   8       33.33        4.59     31.69 o 
 -10  10   8       35.47       63.22     27.61 o 
  -9  10   8      187.71      127.91     32.46 o 
  -8  10   8      119.96       70.01     22.03 o 
  -7  10   8      449.89      394.60     28.70 o 
  -6  10   8       64.41       17.45     21.43 o 
  -5  10   8      139.59       94.17     23.62 o 
  -4  10   8      241.06      188.60     22.88 o 
  -3  10   8       67.14       56.80     27.56 o 
  -2  10   8      102.96      198.54     27.66 o 
  -1  10   8       70.35       63.32     20.03 o 
   0  10   8      595.51      595.15     53.82 o 
   1  10   8      446.55      377.38     30.12 o 
   2  10   8       42.99       46.81     24.55 o 
   3  10   8      179.87      231.46     22.87 o 
   4  10   8      141.04      131.14     45.55 o 
   5  10   8       98.82      216.68     94.14 o 
   6  10   8      118.70      271.16     89.05 o 
   7  10   8       39.63       86.08     86.01 o 
 -13  11   8       59.68       50.37     70.20 o 
 -12  11   8       30.66      -34.71     46.24 o 
 -11  11   8       82.07       54.09     34.30 o 
 -10  11   8       94.24      103.81     29.35 o 
  -9  11   8       81.69       65.17     26.90 o 
  -8  11   8       35.97       48.06     29.68 o 
  -7  11   8       10.03        1.62     22.00 o 
  -6  11   8       90.60       73.53     24.30 o 
  -5  11   8      100.09       81.77     30.27 o 
  -4  11   8       70.20       47.51     24.26 o 
  -3  11   8       19.12        5.74     29.88 o 
  -2  11   8      256.68      273.76     37.73 o 
  -1  11   8      144.80      146.63     35.02 o 
   0  11   8      357.32      376.40     43.36 o 
   1  11   8        1.52       43.48     36.39 o 
   2  11   8        6.62       43.55     46.91 o 
   3  11   8       33.65       52.73     36.36 o 
   4  11   8      119.42      166.57     37.12 o 
   5  11   8       62.02      139.05     53.41 o 
   6  11   8      163.42      297.66    147.81 o 
 -12  12   8       87.58       85.37     52.15 o 
 -11  12   8       89.82       92.16     36.97 o 
 -10  12   8       35.60      -32.45     35.15 o 
  -9  12   8        2.97        3.70     28.75 o 
  -8  12   8       13.28       26.63     38.28 o 
  -7  12   8       32.95        0.70     30.59 o 
  -6  12   8       47.67       73.97     24.90 o 
  -5  12   8       25.09        9.80     32.77 o 
  -4  12   8       42.49       73.94     25.44 o 
  -3  12   8      194.70      173.59     36.27 o 
  -2  12   8       59.74      106.43     35.32 o 
  -1  12   8      102.27       80.49     58.28 o 
   0  12   8      116.54      181.98     39.80 o 
   1  12   8       25.09       71.82     48.64 o 
   2  12   8       29.48       84.93     54.16 o 
   3  12   8       24.06       82.56     29.84 o 
   4  12   8       23.67      -26.43     60.66 o 
   5  12   8       80.89      170.60     83.09 o 
 -11  13   8       26.68      -25.27     51.02 o 
 -10  13   8       21.05        2.31     36.24 o 
  -9  13   8       30.94       52.86     31.54 o 
  -8  13   8       31.95       33.45     29.47 o 
  -7  13   8        4.30      -29.43     39.86 o 
  -6  13   8       23.09        5.02     31.63 o 
  -5  13   8        7.35       -2.21     25.01 o 
  -4  13   8        7.80        1.92     31.12 o 
  -3  13   8       19.08       13.89     36.83 o 
  -2  13   8       25.21       42.33     37.04 o 
  -1  13   8       23.46       91.79     39.58 o 
   0  13   8        6.58       50.16     52.32 o 
   1  13   8       25.28       39.76     54.60 o 
   2  13   8       66.00      177.98     59.69 o 
  -9  14   8        2.04       -5.73     34.23 o 
  -8  14   8       23.75       46.55     31.97 o 
  -7  14   8        9.02      -16.34     37.36 o 
  -6  14   8        5.46        0.72     46.17 o 
  -5  14   8       14.80        8.13     28.47 o 
  -4  14   8       23.48       23.07     46.50 o 
  -3  14   8       13.10       49.65     39.54 o 
  -2  14   8        2.44       64.36     42.03 o 
  -1  14   8       30.11       31.85     56.44 o 
   0  14   8       50.10       66.19     58.28 o 
   1  14   8       11.89      100.42     58.06 o 
   2  14   8      109.73      176.90     65.00 o 
  -6  15   8       24.16       38.48     33.23 o 
  -5  15   8       25.64       13.15     34.18 o 
  -4  15   8        5.44       50.51     35.39 o 
  -3  15   8       15.41       49.75     43.07 o 
  -2  15   8       13.40       13.00     59.04 o 
  -1  15   8       62.91       99.12     61.31 o 
  -5 -15   9      107.63      118.62     57.41 o 
  -4 -15   9       74.39      155.67     59.47 o 
  -3 -15   9       58.81       60.23     60.12 o 
  -9 -14   9       67.82       76.33     63.05 o 
  -8 -14   9       11.49      -10.46     38.00 o 
  -7 -14   9       22.40       20.13     37.09 o 
  -6 -14   9       89.73      100.94     37.53 o 
  -5 -14   9       23.00       -8.12     50.59 o 
  -4 -14   9       83.94      103.13     54.81 o 
  -3 -14   9      246.18      258.90     63.05 o 
  -2 -14   9      240.36      269.95     66.41 o 
  -1 -14   9       92.06       95.33     65.00 o 
   0 -14   9       26.77      -19.39     66.41 o 
   1 -14   9       79.94      137.14     74.96 o 
 -11 -13   9      135.73      132.28     77.18 o 
 -10 -13   9        4.16       12.66     38.61 o 
  -9 -13   9       76.12       62.56     39.49 o 
  -8 -13   9       53.31       62.20     46.69 o 
  -7 -13   9       13.44       -2.43     34.33 o 
  -6 -13   9        2.20       21.33     43.06 o 
  -5 -13   9       67.07       41.11     32.64 o 
  -4 -13   9      126.86      169.75     53.30 o 
  -3 -13   9        2.99      -18.20     51.67 o 
  -2 -13   9      117.42      105.40     56.11 o 
  -1 -13   9      546.85      482.28     76.05 o 
   0 -13   9      335.56      294.87     71.71 o 
   1 -13   9      360.36      443.93     81.79 o 
   2 -13   9       43.23       26.54     72.15 o 
   3 -13   9      112.19       97.60     78.21 o 
 -12 -12   9        7.06       13.93     53.35 o 
 -11 -12   9      198.56      171.87     40.86 o 
 -10 -12   9      318.68      268.52     41.72 o 
  -9 -12   9      230.08      239.60     38.10 o 
  -8 -12   9        1.33       -7.40     25.10 o 
  -7 -12   9       67.99       45.27     26.62 o 
  -6 -12   9      333.80      309.60     29.34 o 
  -5 -12   9       62.58       44.76     24.86 o 
  -4 -12   9       20.76        3.46     16.48 o 
  -3 -12   9      115.12       99.93     37.07 o 
  -2 -12   9      656.67      628.47     50.98 o 
  -1 -12   9        4.28      -13.76     52.97 o 
   0 -12   9       62.04       -4.01     57.52 o 
   1 -12   9      169.60      101.18     66.41 o 
   2 -12   9      496.05      458.66     83.85 o 
   3 -12   9      248.68      296.71     80.70 o 
   4 -12   9       15.43      -30.55     74.96 o 
 -13 -11   9       67.17       49.94     41.76 o 
 -12 -11   9      140.88      121.94     40.12 o 
 -11 -11   9        9.25       37.77     67.33 o 
 -10 -11   9       69.96       72.99     27.21 o 
  -9 -11   9      111.34      126.34     26.90 o 
  -8 -11   9      617.69      738.97     35.41 o 
  -7 -11   9      406.85      322.99     28.95 o 
  -6 -11   9      260.47      294.53     27.53 o 
  -5 -11   9     1579.32     1452.76     60.18 o 
  -4 -11   9     1424.05     1406.48     42.09 o 
  -3 -11   9     1373.53     1589.81     62.79 o 
  -2 -11   9      491.27      594.97     84.93 o 
  -1 -11   9       74.76       25.99     71.55 o 
   0 -11   9      102.76       79.95     56.01 o 
   1 -11   9       75.64       -3.14     58.71 o 
   2 -11   9      305.10      312.99     82.33 o 
   3 -11   9      478.57      415.47     56.01 o 
   4 -11   9       81.97       48.92     36.34 o 
   5 -11   9      273.52      228.69     43.31 o 
 -14 -10   9      193.32      213.46     45.34 o 
 -13 -10   9      241.55      300.94     52.11 o 
 -12 -10   9       28.28       46.77     36.49 o 
 -11 -10   9      158.61      211.27     46.94 o 
 -10 -10   9      535.48      589.31     38.33 o 
  -9 -10   9        5.84       26.66     19.88 o 
  -8 -10   9       11.36       15.58     21.69 o 
  -7 -10   9      974.09      843.30     43.72 o 
  -6 -10   9     1149.41     1143.53     50.73 o 
  -5 -10   9     1138.23     1186.38     41.89 o 
  -4 -10   9      182.21      180.35     15.45 o 
  -3 -10   9      775.75      756.36     31.31 o 
  -2 -10   9      553.06      466.22     27.68 o 
  -1 -10   9       55.34       12.47     35.06 o 
   0 -10   9      406.05      411.00     65.00 o 
   1 -10   9      222.93      145.11     91.65 o 
   2 -10   9     1418.24     1350.61     75.52 o 
   3 -10   9      258.54      213.86     55.19 o 
   4 -10   9       65.04       58.05     35.00 o 
   5 -10   9       79.56       56.10     37.86 o 
   6 -10   9       35.77       38.57     39.41 o 
 -15  -9   9       12.32       60.47     43.57 o 
 -14  -9   9       27.83       15.61     39.64 o 
 -13  -9   9       61.02       83.80     47.01 o 
 -12  -9   9      295.68      318.35     31.33 o 
 -11  -9   9      265.44      197.44     27.94 o 
 -10  -9   9      242.74      280.36     40.78 o 
  -9  -9   9      933.68      914.95     50.13 o 
  -8  -9   9       50.59       41.13     17.24 o 
  -7  -9   9       48.84       86.17     17.06 o 
  -6  -9   9       54.73       30.31     12.89 o 
  -5  -9   9      999.53     1118.24     34.83 o 
  -4  -9   9     3325.25     3375.21    102.47 o 
  -3  -9   9     1885.75     1681.73     47.54 o 
  -2  -9   9      969.59      916.72     39.11 o 
  -1  -9   9      248.03      187.17     16.26 o 
   0  -9   9       14.25      -36.26     41.27 o 
   1  -9   9       21.32      -10.82     35.80 o 
   2  -9   9      260.41      278.47     46.96 o 
   3  -9   9      161.91       95.29     32.00 o 
   4  -9   9     1016.98      915.09     79.51 o 
   5  -9   9      226.19      167.85     38.43 o 
   6  -9   9       63.78       56.23     38.29 o 
   7  -9   9       58.74      111.38     41.26 o 
 -16  -8   9       66.71       72.69     46.49 o 
 -15  -8   9       20.93       21.64     41.15 o 
 -14  -8   9      222.36      193.18     41.63 o 
 -13  -8   9       63.11       38.67     26.69 o 
 -12  -8   9      428.65      347.99     31.07 o 
 -11  -8   9     1113.93      992.16     48.97 o 
 -10  -8   9      689.76      709.38     33.76 o 
  -9  -8   9      309.11      467.17    101.94 o 
  -8  -8   9      585.59      567.90     36.54 o 
  -7  -8   9      116.04      183.78     14.72 o 
  -6  -8   9      841.41      819.94     25.84 o 
  -5  -8   9      169.50      180.35     12.30 o 
  -4  -8   9       84.95      101.47     12.08 o 
  -3  -8   9      690.63      688.06     23.70 o 
  -2  -8   9     2208.83     2494.48     65.60 o 
  -1  -8   9      477.33      560.39     28.11 o 
   0  -8   9      156.77      174.21     41.42 o 
   1  -8   9     1233.64     1279.70     91.97 o 
   2  -8   9      607.91      481.76     50.43 o 
   3  -8   9      561.34      445.63    104.16 o 
   4  -8   9      299.28      256.26     37.71 o 
   5  -8   9       15.43      -26.48     32.67 o 
   6  -8   9      476.39      484.50     48.18 o 
   7  -8   9        7.93       76.33     39.73 o 
 -16  -7   9       11.52        4.32     43.37 o 
 -15  -7   9      123.31      106.10     41.81 o 
 -14  -7   9        9.94       24.57     36.41 o 
 -13  -7   9      892.65     1011.12     51.41 o 
 -12  -7   9      660.55      626.06     39.12 o 
 -11  -7   9      196.07      193.00     24.32 o 
 -10  -7   9      128.08      112.58     18.68 o 
  -9  -7   9       44.68       84.80     17.43 o 
  -8  -7   9       69.61       46.39     17.61 o 
  -7  -7   9     3077.67     2808.66     69.37 o 
  -6  -7   9       25.92       28.57      9.40 o 
  -5  -7   9     1440.79     1171.37     32.09 o 
  -4  -7   9      242.09      285.80     14.52 o 
  -3  -7   9       51.39      108.94      9.12 o 
  -2  -7   9      100.05      157.11     16.47 o 
  -1  -7   9     1261.27     1434.43     53.53 o 
   0  -7   9     1906.96     1880.65     70.25 o 
   1  -7   9     2159.86     2131.72     88.23 o 
   2  -7   9      375.41      316.60     50.16 o 
   3  -7   9       25.21       -1.95     53.79 o 
   4  -7   9      249.80      204.44     82.00 o 
   5  -7   9       86.37       15.50     53.19 o 
   6  -7   9       33.94       32.70     34.45 o 
   7  -7   9      237.61      303.00     44.41 o 
   8  -7   9      442.82      577.38     57.03 o 
 -17  -6   9      137.18      124.90     55.14 o 
 -16  -6   9       97.74      121.40     45.29 o 
 -15  -6   9      258.38      217.29     42.65 o 
 -14  -6   9       33.71       52.73     27.11 o 
 -13  -6   9       56.21       48.94     24.53 o 
 -12  -6   9      290.71      305.67     27.72 o 
 -11  -6   9      448.99      567.75     29.62 o 
 -10  -6   9     3469.39     2997.81     93.36 o 
  -9  -6   9      727.57      715.87     40.53 o 
  -8  -6   9      234.76      160.45     16.75 o 
  -7  -6   9      271.62      341.90     20.41 o 
  -6  -6   9      666.40      698.43     22.29 o 
  -5  -6   9     1587.64     1702.36     47.07 o 
  -4  -6   9      749.28      563.58     20.02 o 
  -3  -6   9     2783.09     2532.35     76.57 o 
  -2  -6   9     2100.38     2059.62     75.17 o 
  -1  -6   9      275.03      331.41     24.39 o 
   0  -6   9      129.02      139.31     23.64 o 
   1  -6   9        6.36       15.20     24.19 o 
   2  -6   9     1798.87     1945.57    113.89 o 
   3  -6   9     2450.80     2452.62    132.76 o 
   4  -6   9       14.21      -43.47     28.98 o 
   5  -6   9      331.61      276.26     38.40 o 
   6  -6   9        0.57        2.04     41.54 o 
   7  -6   9       34.08       92.55     37.88 o 
   8  -6   9       84.38      225.83     46.74 o 
 -17  -5   9      172.71      177.79     68.25 o 
 -16  -5   9      236.07      198.76     48.31 o 
 -15  -5   9      129.75      125.73     48.59 o 
 -14  -5   9       23.25        5.09     26.50 o 
 -13  -5   9       22.61        5.14     23.30 o 
 -12  -5   9      332.20      289.67     26.91 o 
 -11  -5   9      519.58      694.62     32.46 o 
 -10  -5   9       22.73       39.77     15.59 o 
  -9  -5   9      266.48      394.88     38.36 o 
  -8  -5   9     1106.62     1219.73     59.82 o 
  -7  -5   9       43.11       87.04      9.70 o 
  -6  -5   9     2409.11     2249.42     49.40 o 
  -5  -5   9     3024.37     3283.33     78.21 o 
  -4  -5   9     2654.46     2124.46     54.73 o 
  -3  -5   9     3139.47     2917.26     80.49 o 
  -2  -5   9     1567.66     1813.58     58.55 o 
  -1  -5   9      303.53      224.65     14.42 o 
   0  -5   9     1085.20     1300.25     56.81 o 
   1  -5   9       45.44       37.08     18.03 o 
   2  -5   9      805.45      921.38     66.05 o 
   3  -5   9     1010.14      826.62     81.19 o 
   4  -5   9     1766.22     1568.31     89.20 o 
   5  -5   9     1018.96      713.14     59.20 o 
   6  -5   9       28.34       11.35     33.36 o 
   7  -5   9        6.57       61.03     36.41 o 
   8  -5   9        3.50       72.00     60.28 o 
   9  -5   9       70.46      127.29     52.32 o 
 -17  -4   9       41.90       52.99     43.86 o 
 -16  -4   9       21.52       97.98     41.44 o 
 -15  -4   9       81.89       75.52     29.40 o 
 -14  -4   9     1225.38     1304.76     71.58 o 
 -13  -4   9      388.94      331.99     30.12 o 
 -12  -4   9     1195.14     1145.79     53.42 o 
 -11  -4   9      133.27      134.69     27.86 o 
 -10  -4   9      362.15      396.78     29.15 o 
  -9  -4   9      502.80      421.56     22.42 o 
  -8  -4   9      392.98      250.02     27.53 o 
  -7  -4   9     2064.70     1859.80     40.40 o 
  -6  -4   9     7229.54     6451.43    126.69 o 
  -5  -4   9     2310.00     2642.65     59.42 o 
  -4  -4   9     2581.50     2855.85     64.74 o 
  -3  -4   9      604.74      614.04     22.29 o 
  -2  -4   9       15.74       28.45      9.79 o 
  -1  -4   9     1009.78      958.89     32.59 o 
   0  -4   9      448.59      468.31     21.41 o 
   1  -4   9     3269.01     2739.16     88.81 o 
   2  -4   9      448.16      420.97     61.05 o 
   3  -4   9      156.50       97.72     35.21 o 
   4  -4   9       17.58        1.14     36.40 o 
   5  -4   9       11.81      -43.22     28.82 o 
   6  -4   9      284.94      194.08     37.35 o 
   7  -4   9      443.44      427.59     45.59 o 
   8  -4   9       19.26       89.13     44.96 o 
   9  -4   9        7.40      119.62     40.93 o 
 -17  -3   9      109.13       87.11     43.81 o 
 -16  -3   9      293.70      176.77     43.29 o 
 -15  -3   9      109.60      120.58     29.73 o 
 -14  -3   9       59.33       31.39     24.04 o 
 -13  -3   9      163.37      215.90     25.87 o 
 -12  -3   9       36.81       -6.30     22.63 o 
 -11  -3   9     1229.95     1479.22     46.99 o 
 -10  -3   9       68.89       32.87     11.32 o 
  -9  -3   9     3141.30     3363.33     87.42 o 
  -8  -3   9      310.37      429.03     36.20 o 
  -7  -3   9      161.01      185.39      8.46 o 
  -6  -3   9     1207.10     1387.73     38.21 o 
  -5  -3   9      113.76      299.44     12.18 o 
  -4  -3   9     5484.65     5588.36    117.79 o 
  -3  -3   9     5793.63     6253.31    166.87 o 
  -2  -3   9      355.89      577.68     24.30 o 
  -1  -3   9     1978.19     2377.03     75.25 o 
   0  -3   9     1184.86     1480.99     50.61 o 
   1  -3   9      776.43      718.88     29.60 o 
   2  -3   9       81.12       49.24     17.26 o 
   3  -3   9       21.38       -8.74     18.03 o 
   4  -3   9       42.71       67.07     24.88 o 
   5  -3   9      258.53      108.03     32.40 o 
   6  -3   9       83.75       56.25     35.80 o 
   7  -3   9       10.36       41.79     51.67 o 
   8  -3   9       61.51       52.21     45.71 o 
   9  -3   9       43.05      171.92     43.33 o 
 -18  -2   9      134.76      216.63     49.63 o 
 -17  -2   9      125.68       92.47     43.47 o 
 -16  -2   9       16.50       14.61     38.16 o 
 -15  -2   9      392.14      285.42     31.86 o 
 -14  -2   9       79.42       50.98     25.45 o 
 -13  -2   9      689.27      758.27     41.93 o 
 -12  -2   9      234.71      273.05     20.11 o 
 -11  -2   9       27.97        8.78     12.40 o 
 -10  -2   9     1589.58     1761.54     83.73 o 
  -9  -2   9      148.97      266.81     13.66 o 
  -8  -2   9      527.79      504.48     21.73 o 
  -7  -2   9     7043.68     7893.11    150.87 o 
  -6  -2   9       78.87       45.66      5.30 o 
  -5  -2   9     1257.15     1386.36     34.83 o 
  -4  -2   9      152.61      223.46     13.85 o 
  -3  -2   9     1468.00     1445.33     35.31 o 
  -2  -2   9      739.53      958.01     46.91 o 
  -1  -2   9      842.72      730.90     26.32 o 
   0  -2   9     1795.32     2206.95     67.53 o 
   1  -2   9      933.76      884.33     43.26 o 
   2  -2   9       78.18       62.86     16.45 o 
   3  -2   9     1497.53     1644.02     87.64 o 
   4  -2   9       26.09      -29.28     19.52 o 
   5  -2   9      180.60      116.30     27.91 o 
   6  -2   9      102.78      107.91     33.60 o 
   7  -2   9       84.69       66.94     33.90 o 
   8  -2   9       94.84      161.38     39.29 o 
   9  -2   9      120.58      240.84    112.88 o 
 -18  -1   9        3.35       59.30     44.83 o 
 -17  -1   9      473.21      536.83     55.53 o 
 -16  -1   9      629.76      557.46     52.92 o 
 -15  -1   9       99.47      124.00     28.35 o 
 -14  -1   9      102.62      109.69     24.90 o 
 -13  -1   9     1940.25     1949.78     75.81 o 
 -12  -1   9      237.94      240.68     23.97 o 
 -11  -1   9     2335.47     2465.89     81.87 o 
 -10  -1   9       45.94       30.28     10.54 o 
  -9  -1   9      792.91      782.93     47.44 o 
  -8  -1   9      811.67      901.50     40.55 o 
  -7  -1   9     3802.36     4011.59     79.30 o 
  -6  -1   9      473.61      595.42     14.90 o 
  -5  -1   9       55.24       80.15      5.28 o 
  -4  -1   9     3440.83     3231.94     63.81 o 
  -3  -1   9     1854.69     1996.63     43.72 o 
  -2  -1   9      702.83      658.01     24.84 o 
  -1  -1   9     1786.66     1988.99     56.61 o 
   0  -1   9     5286.18     5474.20    145.20 o 
   1  -1   9      593.42      782.03     36.91 o 
   2  -1   9      126.60       93.93     16.72 o 
   3  -1   9     1311.07     1168.02     51.16 o 
   4  -1   9       35.43        2.04     19.49 o 
   5  -1   9      337.89      414.92     41.12 o 
   6  -1   9      165.02       87.38     55.84 o 
   7  -1   9      872.73      862.03     65.19 o 
   8  -1   9      333.01      487.78     56.71 o 
   9  -1   9        7.00       89.48     51.35 o 
  10  -1   9       10.94       94.68     54.27 o 
 -18   0   9       15.46        6.37     43.94 o 
 -17   0   9        8.74       21.39     40.61 o 
 -16   0   9       30.74       50.45     38.33 o 
 -15   0   9       68.54      117.02     36.13 o 
 -14   0   9       71.41       68.01     24.87 o 
 -13   0   9       15.67       33.90     19.47 o 
 -12   0   9       95.13      111.51     15.50 o 
 -11   0   9      246.96      305.08     16.40 o 
 -10   0   9      172.12      261.64     13.88 o 
  -9   0   9      391.50      454.62     18.92 o 
  -8   0   9      427.94      583.22     27.47 o 
  -7   0   9      347.51      529.10     20.62 o 
  -6   0   9      290.13      704.90     23.41 o 
  -5   0   9      150.78      167.56      6.86 o 
  -4   0   9      104.45      275.96     11.19 o 
  -3   0   9      154.47       91.31      5.88 o 
  -2   0   9      195.00      373.32     14.52 o 
  -1   0   9      286.97      353.59     17.02 o 
   0   0   9       36.50       48.33     10.20 o 
   1   0   9      178.13      437.47     36.01 o 
   2   0   9       14.72       79.49     13.30 o 
   3   0   9       20.42      185.72     20.54 o 
   4   0   9       57.96      -25.96     17.30 o 
   5   0   9        6.72       22.81     16.97 o 
   6   0   9       16.22       23.17     26.97 o 
   7   0   9       29.77       60.09     32.74 o 
   8   0   9       35.92       78.29     51.67 o 
   9   0   9       97.28       51.13     50.37 o 
  10   0   9        2.91      108.44     55.46 o 
 -18   1   9        3.36       28.71     43.28 o 
 -17   1   9      472.81      518.63     53.70 o 
 -16   1   9      629.58      604.88     53.30 o 
 -15   1   9       99.08       76.29     35.73 o 
 -14   1   9      102.86      133.19     32.41 o 
 -13   1   9     1940.48     1934.48     69.37 o 
 -12   1   9      237.65      212.72     14.98 o 
 -11   1   9     2335.85     2512.32     57.41 o 
 -10   1   9       46.12       28.43     10.28 o 
  -9   1   9      793.45      807.21     30.95 o 
  -8   1   9      810.75      872.28     34.20 o 
  -7   1   9     3801.69     3974.21     81.86 o 
  -6   1   9      473.63      604.18     15.80 o 
  -5   1   9       54.73       73.43      5.32 o 
  -4   1   9     3440.54     3242.11     66.36 o 
  -3   1   9     1854.89     2046.52     45.65 o 
  -2   1   9      703.03      664.02     18.08 o 
  -1   1   9     1786.76     1999.95     61.41 o 
   0   1   9     5284.74     5537.30    149.41 o 
   1   1   9      593.65      884.45     30.57 o 
   2   1   9      126.74       95.42     13.60 o 
   3   1   9     1310.80     1172.69     38.41 o 
   4   1   9       35.48       20.94     19.41 o 
   5   1   9      337.92      395.41     24.01 o 
   6   1   9      164.90      218.97     42.07 o 
   7   1   9      872.75      788.06     63.82 o 
   8   1   9      333.04      436.10     53.51 o 
   9   1   9        6.95       83.41     52.11 o 
  10   1   9       10.95       52.54     54.38 o 
 -18   2   9      134.80      180.80     60.66 o 
 -17   2   9      125.75       88.39     40.84 o 
 -16   2   9       16.36       53.89     36.99 o 
 -15   2   9      391.27      358.81     42.12 o 
 -14   2   9       79.71       67.42     31.37 o 
 -13   2   9      689.29      721.22     61.52 o 
 -12   2   9      234.28      240.75     20.31 o 
 -11   2   9       27.96       -8.61     10.91 o 
 -10   2   9     1589.79     1845.33     45.20 o 
  -9   2   9      148.79      251.26     12.27 o 
  -8   2   9      527.98      478.44     20.45 o 
  -7   2   9     7043.24     7721.71    158.34 o 
  -6   2   9       79.12       56.45      6.21 o 
  -5   2   9     1258.11     1387.38     28.46 o 
  -4   2   9      152.18      198.32     11.30 o 
  -3   2   9     1468.89     1419.09     33.62 o 
  -2   2   9      739.12      980.40     31.04 o 
  -1   2   9      843.33      695.86     26.58 o 
   0   2   9     1795.19     2292.48     69.27 o 
   1   2   9      934.03      866.01     34.51 o 
   2   2   9       78.12       94.21      9.97 o 
   3   2   9     1497.57     1636.47     48.71 o 
   4   2   9       26.08       -7.74     18.16 o 
   5   2   9      180.73      207.33     18.82 o 
   6   2   9      102.77      175.41     24.28 o 
   7   2   9       84.84       18.66     28.23 o 
   8   2   9       94.69      107.57     50.48 o 
   9   2   9      120.69      110.28     54.06 o 
 -17   3   9      109.05       94.57     53.41 o 
 -16   3   9      293.55      227.38     43.11 o 
 -15   3   9      109.71      145.36     35.95 o 
 -14   3   9       59.08        4.03     38.60 o 
 -13   3   9      164.04      219.02     25.17 o 
 -12   3   9       36.92       -8.08     15.84 o 
 -11   3   9     1230.34     1533.85     42.49 o 
 -10   3   9       69.11       22.70     11.60 o 
  -9   3   9     3140.60     3524.29     86.71 o 
  -8   3   9      310.86      455.84     18.89 o 
  -7   3   9      161.16      162.43      8.78 o 
  -6   3   9     1207.50     1398.95     37.93 o 
  -5   3   9      113.97      283.64     10.30 o 
  -4   3   9     5484.95     5529.85    124.04 o 
  -3   3   9     5794.15     6233.64    153.10 o 
  -2   3   9      357.76      560.91     18.43 o 
  -1   3   9     1977.61     2311.26     59.37 o 
   0   3   9     1184.40     1427.73     39.22 o 
   1   3   9      776.65      689.78     23.07 o 
   2   3   9       81.43       80.82     12.45 o 
   3   3   9       21.09        6.62     11.83 o 
   4   3   9       42.70       66.16     17.42 o 
   5   3   9      258.42      232.19     25.84 o 
   6   3   9       83.74      130.74     29.17 o 
   7   3   9       10.44       13.21     37.94 o 
   8   3   9       61.41      -52.00     46.26 o 
   9   3   9       43.00       61.64     53.62 o 
 -17   4   9       41.92       79.08     52.97 o 
 -16   4   9       21.59      135.19     50.05 o 
 -15   4   9       81.83       95.32     34.56 o 
 -14   4   9     1225.28     1250.29     67.96 o 
 -13   4   9      389.29      326.03     28.16 o 
 -12   4   9     1195.64     1264.53     45.59 o 
 -11   4   9      132.77       99.12     13.86 o 
 -10   4   9      361.87      414.47     18.84 o 
  -9   4   9      502.79      424.94     18.39 o 
  -8   4   9      393.05      229.92     12.98 o 
  -7   4   9     2065.00     1850.97     48.66 o 
  -6   4   9     7230.50     6703.39    135.20 o 
  -5   4   9     2309.18     2579.58     55.00 o 
  -4   4   9     2581.91     2858.03     71.32 o 
  -3   4   9      604.45      599.05     20.54 o 
  -2   4   9       15.71       21.44      8.91 o 
  -1   4   9     1009.60      932.53     29.78 o 
   0   4   9      448.54      411.34     18.59 o 
   1   4   9     3269.49     2696.95     67.94 o 
   2   4   9      448.10      416.93     19.82 o 
   3   4   9      156.34      160.92     14.01 o 
   4   4   9       17.60        0.02     13.94 o 
   5   4   9       11.84       -0.98     15.64 o 
   6   4   9      284.64      220.94     32.72 o 
   7   4   9      443.33      399.30     50.36 o 
   8   4   9       19.25       17.85     41.56 o 
   9   4   9        7.41      -10.18     52.65 o 
 -17   5   9      172.83      202.68     57.52 o 
 -16   5   9      236.32      240.16     54.71 o 
 -15   5   9      129.71      153.83     48.96 o 
 -14   5   9       23.20       11.01     34.05 o 
 -13   5   9       22.46      -15.45     25.06 o 
 -12   5   9      331.97      284.19     23.04 o 
 -11   5   9      519.89      608.13     28.92 o 
 -10   5   9       22.77        4.79     12.55 o 
  -9   5   9      266.14      353.62     31.13 o 
  -8   5   9     1106.12     1215.57     35.48 o 
  -7   5   9       42.92       99.52     10.10 o 
  -6   5   9     2408.81     2168.89     44.99 o 
  -5   5   9     3024.14     3277.50     80.10 o 
  -4   5   9     2655.40     2336.03     75.71 o 
  -3   5   9     3139.73     2934.74     90.74 o 
  -2   5   9     1566.99     1712.14     57.34 o 
  -1   5   9      302.88      223.95     14.48 o 
   0   5   9     1084.95     1257.91     45.16 o 
   1   5   9       45.42       26.39      9.01 o 
   2   5   9      804.99      888.23     38.42 o 
   3   5   9     1010.52      976.58     52.56 o 
   4   5   9     1766.80     1732.55     62.36 o 
   5   5   9     1018.95      948.55     48.04 o 
   6   5   9       28.26       28.43     29.18 o 
   7   5   9        6.57      -33.99     38.94 o 
   8   5   9        3.48       -1.24     42.73 o 
   9   5   9       70.54       77.45     56.55 o 
 -17   6   9      137.27      167.80     55.57 o 
 -16   6   9       97.80      132.59     51.24 o 
 -15   6   9      258.42      158.81     49.83 o 
 -14   6   9       33.83       14.80     50.91 o 
 -13   6   9       56.12       31.84     26.52 o 
 -12   6   9      291.08      311.89     23.66 o 
 -11   6   9      448.27      555.51     26.78 o 
 -10   6   9     3468.75     3174.93     80.75 o 
  -9   6   9      728.16      638.47     46.83 o 
  -8   6   9      234.44      148.43     12.44 o 
  -7   6   9      271.33      327.52     22.62 o 
  -6   6   9      666.04      732.77     21.39 o 
  -5   6   9     1586.90     1733.46     49.00 o 
  -4   6   9      749.65      591.67     21.77 o 
  -3   6   9     2782.35     2569.27     80.09 o 
  -2   6   9     2100.22     2131.43     66.93 o 
  -1   6   9      275.19      265.51     15.29 o 
   0   6   9      129.00       96.89     13.14 o 
   1   6   9        6.36        7.21     13.60 o 
   2   6   9     1798.83     1887.10     68.38 o 
   3   6   9     2450.87     2480.83     76.29 o 
   4   6   9       14.34       -9.69     17.59 o 
   5   6   9      331.60      309.21     32.48 o 
   6   6   9        0.57      -14.08     34.11 o 
   7   6   9       34.16        5.60     40.90 o 
   8   6   9       84.53       70.06     46.62 o 
 -15   7   9      123.28      134.12    125.72 o 
 -14   7   9        9.91       22.72     54.54 o 
 -13   7   9      892.85      875.56     57.16 o 
 -12   7   9      660.69      546.66     38.00 o 
 -11   7   9      195.97      214.56     18.59 o 
 -10   7   9      128.04      108.16     15.24 o 
  -9   7   9       44.66       82.42     13.15 o 
  -8   7   9       69.27       42.88     10.95 o 
  -7   7   9     3078.22     2970.27     73.25 o 
  -6   7   9       25.94       24.87     12.62 o 
  -5   7   9     1441.36     1289.45     34.24 o 
  -4   7   9      241.87      341.78     15.65 o 
  -3   7   9       51.35      117.29      9.86 o 
  -2   7   9       99.90      155.67     12.46 o 
  -1   7   9     1261.19     1354.69     47.97 o 
   0   7   9     1907.09     1860.15     62.63 o 
   1   7   9     2159.23     2093.08     70.48 o 
   2   7   9      375.17      374.48     23.45 o 
   3   7   9       25.20       38.32     14.44 o 
   4   7   9      249.75      279.54     29.89 o 
   5   7   9       86.33       73.33     28.27 o 
   6   7   9       33.90      -10.39     39.71 o 
   7   7   9      237.73      240.22     48.22 o 
   8   7   9      442.95      479.21     60.34 o 
 -15   8   9       20.95     -103.67     69.11 o 
 -14   8   9      222.34       98.25     70.85 o 
 -13   8   9       62.87      -18.69     42.51 o 
 -12   8   9      428.63      453.87     30.92 o 
 -11   8   9     1114.81      981.84     46.02 o 
 -10   8   9      690.01      723.90     33.41 o 
  -9   8   9      309.69      390.65     27.29 o 
  -8   8   9      585.76      545.69     29.96 o 
  -7   8   9      116.01      137.14     16.29 o 
  -6   8   9      841.15      879.27     45.59 o 
  -5   8   9      169.70      208.47     19.02 o 
  -4   8   9       84.88      125.03     11.01 o 
  -3   8   9      690.86      709.24     27.34 o 
  -2   8   9     2209.15     2374.01    131.55 o 
  -1   8   9      477.44      559.81     38.07 o 
   0   8   9      156.89      134.03     14.40 o 
   1   8   9     1233.73     1303.16     67.17 o 
   2   8   9      608.04      554.90     31.52 o 
   3   8   9      561.50      545.84     46.95 o 
   4   8   9      299.20      304.39     30.94 o 
   5   8   9       15.40       14.39     27.95 o 
   6   8   9      476.44      443.05     71.39 o 
   7   8   9        7.89       11.83     44.25 o 
 -15   9   9       12.35     -112.44     74.96 o 
 -14   9   9       27.86      -47.23     68.25 o 
 -13   9   9       61.05       15.96     45.59 o 
 -12   9   9      295.62      377.56     39.16 o 
 -11   9   9      265.45      242.15     30.28 o 
 -10   9   9      242.56      280.91     27.71 o 
  -9   9   9      934.28      888.09     49.94 o 
  -8   9   9       50.37       18.83     21.49 o 
  -7   9   9       48.79       56.27     15.18 o 
  -6   9   9       54.92       18.78     21.27 o 
  -5   9   9      999.28     1098.94     41.44 o 
  -4   9   9     3325.71     3425.81     94.76 o 
  -3   9   9     1886.11     1699.86     58.07 o 
  -2   9   9      969.49      908.98     38.03 o 
  -1   9   9      248.26      204.10     23.23 o 
   0   9   9       14.29        3.33     20.07 o 
   1   9   9       21.20       25.35     15.22 o 
   2   9   9      260.58      269.29     22.48 o 
   3   9   9      161.80      176.39     22.62 o 
   4   9   9     1016.73     1107.48    113.89 o 
   5   9   9      226.11      201.69     32.94 o 
   6   9   9       63.80      104.38     34.02 o 
   7   9   9       58.73       73.45     84.39 o 
 -14  10   9      193.36      110.60     75.83 o 
 -13  10   9      241.55      242.19     53.17 o 
 -12  10   9       28.25      -43.81     33.47 o 
 -11  10   9      158.66      184.45     34.40 o 
 -10  10   9      535.46      642.31     43.41 o 
  -9  10   9        5.79       -0.08     25.49 o 
  -8  10   9       11.32       -3.27     23.51 o 
  -7  10   9      974.03      873.73     47.50 o 
  -6  10   9     1149.46     1139.33     52.46 o 
  -5  10   9     1138.08     1163.62     51.82 o 
  -4  10   9      182.18      178.46     18.82 o 
  -3  10   9      775.19      834.12     84.60 o 
  -2  10   9      553.22      484.04     33.86 o 
  -1  10   9       55.31       19.20     21.40 o 
   0  10   9      406.06      434.95     32.81 o 
   1  10   9      222.75      170.54     25.27 o 
   2  10   9     1418.37     1337.62     83.02 o 
   3  10   9      258.56      282.86     30.85 o 
   4  10   9       64.96      110.68     62.56 o 
   5  10   9       79.55      167.39     95.49 o 
   6  10   9       35.79       93.94     88.50 o 
 -13  11   9       67.07       59.91     70.20 o 
 -12  11   9      140.92      107.80     75.07 o 
 -11  11   9        9.24      -25.71     32.76 o 
 -10  11   9       70.09       28.35     30.76 o 
  -9  11   9      111.33       97.44     27.97 o 
  -8  11   9      617.60      771.90     42.78 o 
  -7  11   9      406.71      323.92     28.50 o 
  -6  11   9      260.38      290.67     26.21 o 
  -5  11   9     1579.63     1480.08     70.46 o 
  -4  11   9     1424.06     1398.63     58.66 o 
  -3  11   9     1373.26     1627.01    100.15 o 
  -2  11   9      491.37      613.94     55.92 o 
  -1  11   9       74.91       95.04     35.40 o 
   0  11   9      102.45       99.58     37.23 o 
   1  11   9       75.64       81.90     47.66 o 
   2  11   9      305.05      322.72     65.88 o 
   3  11   9      478.58      518.14     57.90 o 
   4  11   9       81.92      166.50    107.79 o 
   5  11   9      273.52      367.65     85.42 o 
 -12  12   9        7.06      -24.73     84.55 o 
 -11  12   9      198.50      233.07     39.41 o 
 -10  12   9      318.53      338.50     35.91 o 
  -9  12   9      230.03      207.86     31.69 o 
  -8  12   9        1.31      -20.49     30.21 o 
  -7  12   9       68.05       39.45     23.85 o 
  -6  12   9      333.93      306.46     38.09 o 
  -5  12   9       62.56       23.54     31.40 o 
  -4  12   9       20.75       14.08     25.00 o 
  -3  12   9      115.04      175.91     36.98 o 
  -2  12   9      656.56      705.81     64.89 o 
  -1  12   9        4.27       41.33     37.29 o 
   0  12   9       62.12      116.99     50.16 o 
   1  12   9      169.57      270.60     56.76 o 
   2  12   9      496.12      615.15    165.47 o 
   3  12   9      248.79      308.04     41.22 o 
   4  12   9       15.40       61.74     39.42 o 
 -11  13   9      135.80      102.69     51.03 o 
 -10  13   9        4.16      -35.87     38.27 o 
  -9  13   9       76.17       87.78     32.30 o 
  -8  13   9       53.37       25.42     37.39 o 
  -7  13   9       13.46        7.69     31.11 o 
  -6  13   9        2.18      -25.96     32.44 o 
  -5  13   9       67.22       57.32     24.85 o 
  -4  13   9      126.91      209.08     40.54 o 
  -3  13   9        2.99       50.47     37.65 o 
  -2  13   9      117.42      129.55     40.70 o 
  -1  13   9      546.91      739.45     99.45 o 
   0  13   9      335.61      363.98     64.46 o 
   1  13   9      360.49      495.82     72.04 o 
   3  13   9      112.23       61.96     36.89 o 
  -9  14   9       67.89       51.67     41.48 o 
  -8  14   9       11.49      -29.88     45.92 o 
  -7  14   9       22.33      -20.95     37.96 o 
  -6  14   9       89.62       87.10     39.04 o 
  -5  14   9       22.98        2.51     24.59 o 
  -4  14   9       83.96       87.38     26.03 o 
  -3  14   9      246.19      286.61     46.17 o 
  -2  14   9      240.39      335.93     65.00 o 
  -1  14   9       92.13      206.04     60.45 o 
   0  14   9       26.75      120.68     59.58 o 
   1  14   9       80.00      207.67     65.43 o 
  -5  15   9      107.67      133.17     39.39 o 
  -4  15   9       74.41      128.91     62.72 o 
  -3  15   9       58.77      117.10     60.99 o 
  -9 -14  10       35.72       49.49     41.02 o 
  -8 -14  10       23.68       35.74     70.52 o 
  -7 -14  10       22.99       19.43     38.19 o 
  -6 -14  10       43.53       24.70     52.54 o 
  -5 -14  10        3.54       -8.12     54.06 o 
  -4 -14  10        0.97       36.40     55.79 o 
  -3 -14  10       25.71       50.81     59.36 o 
  -2 -14  10       14.16      -10.29     62.51 o 
  -1 -14  10       23.58        5.85     63.37 o 
   0 -14  10       36.26        2.60     68.57 o 
 -11 -13  10       29.92       11.58     40.52 o 
 -10 -13  10       25.55       42.14     70.36 o 
  -9 -13  10       22.13        6.92     48.48 o 
  -8 -13  10       25.39       -3.89     35.76 o 
  -7 -13  10        8.95      -28.48     34.23 o 
  -6 -13  10        4.96       -1.93     33.57 o 
  -5 -13  10        2.29      -40.50     30.93 o 
  -4 -13  10        2.49      -26.54     50.70 o 
  -3 -13  10       33.34        2.17     53.84 o 
  -2 -13  10       70.04       88.29     58.17 o 
  -1 -13  10       30.08      -26.00     60.12 o 
   0 -13  10       19.69        2.92     64.89 o 
   1 -13  10        5.75       -3.14     70.41 o 
   2 -13  10       32.06       -6.72     73.99 o 
 -12 -12  10       88.30       86.97     67.87 o 
 -11 -12  10        9.49       27.58     37.83 o 
 -10 -12  10      268.62      262.28     40.93 o 
  -9 -12  10       86.57       92.36     35.16 o 
  -8 -12  10       40.46       25.50     32.54 o 
  -7 -12  10       36.51       54.08     26.51 o 
  -6 -12  10      131.50      126.15     27.37 o 
  -5 -12  10       36.16       26.19     24.27 o 
  -4 -12  10       19.53      -16.11     15.98 o 
  -3 -12  10      165.27      173.07     38.64 o 
  -2 -12  10      171.15      141.80     55.46 o 
  -1 -12  10       38.30       29.68     57.09 o 
   0 -12  10       20.36      -26.11     60.45 o 
   1 -12  10        6.80       14.41     65.65 o 
   2 -12  10      123.02       85.80     73.99 o 
   3 -12  10       10.00      -47.88     73.55 o 
 -13 -11  10       18.14       -6.17     40.70 o 
 -12 -11  10       22.73       37.71     38.28 o 
 -11 -11  10       32.70       34.41     35.09 o 
 -10 -11  10       33.44       42.44     27.26 o 
  -9 -11  10       26.31       13.12     25.25 o 
  -8 -11  10        5.29       40.35     24.88 o 
  -7 -11  10       45.04       81.18     24.76 o 
  -6 -11  10       41.75       21.63     23.45 o 
  -5 -11  10        3.56      -13.77     14.24 o 
  -4 -11  10        9.73       -0.26     14.74 o 
  -3 -11  10      614.61      542.79     46.84 o 
  -2 -11  10      269.61      288.14     40.84 o 
  -1 -11  10      108.62      120.57     39.92 o 
   0 -11  10      162.01      125.17     40.03 o 
   1 -11  10       16.44      -39.82     69.71 o 
   2 -11  10        6.60      -42.46     65.86 o 
   3 -11  10       98.67       27.43     35.58 o 
   4 -11  10        3.69      -48.89     76.80 o 
 -14 -10  10       63.87       79.58     41.92 o 
 -13 -10  10      147.69      169.42     60.93 o 
 -12 -10  10       30.49       14.71     35.09 o 
 -11 -10  10       29.55       85.27     27.07 o 
 -10 -10  10       10.33        1.12     24.90 o 
  -9 -10  10       79.00      117.80     21.53 o 
  -8 -10  10      328.77      326.47     24.31 o 
  -7 -10  10       71.70      133.17     19.55 o 
  -6 -10  10     1059.95     1145.26     37.29 o 
  -5 -10  10      654.63      732.85     31.91 o 
  -4 -10  10      218.11      175.95     21.45 o 
  -3 -10  10       92.19       41.23     13.32 o 
  -2 -10  10       65.47      -17.33     31.13 o 
  -1 -10  10      229.92      309.10     56.01 o 
   0 -10  10      116.52       85.34     24.22 o 
   1 -10  10      256.22      325.28     35.64 o 
   2 -10  10       43.46      -18.94     30.44 o 
   3 -10  10       33.27      -11.11     34.06 o 
   4 -10  10        8.21      -46.21     36.05 o 
   5 -10  10       26.47       -7.27     38.81 o 
 -15  -9  10      138.65      143.17     44.34 o 
 -14  -9  10      136.71      122.24     41.08 o 
 -13  -9  10        1.70       20.14     56.93 o 
 -12  -9  10       67.46       52.71     26.75 o 
 -11  -9  10       60.37      108.81     25.93 o 
 -10  -9  10      214.70      173.74     21.63 o 
  -9  -9  10      191.19      276.70     38.50 o 
  -8  -9  10      182.28      140.77     18.80 o 
  -7  -9  10      132.48      129.84     15.16 o 
  -6  -9  10     1246.63     1511.96     43.68 o 
  -5  -9  10     1156.69     1239.03     31.36 o 
  -4  -9  10      200.03      218.68     11.79 o 
  -3  -9  10      266.00      357.66     17.27 o 
  -2  -9  10       24.70        4.07     22.39 o 
  -1  -9  10       91.67       50.74     20.74 o 
   0  -9  10       75.45       63.40     31.14 o 
   1  -9  10      179.32      201.89     30.11 o 
   2  -9  10      117.52      108.52     42.63 o 
   3  -9  10      391.13      273.26     39.01 o 
   4  -9  10     1514.35     1476.97     90.37 o 
   5  -9  10      140.02       85.83     42.41 o 
   6  -9  10       59.98       18.75     39.55 o 
 -16  -8  10        6.26       55.14     60.72 o 
 -15  -8  10       29.74       27.91     40.92 o 
 -14  -8  10        4.49       -2.47     37.45 o 
 -13  -8  10      186.14      159.87     32.28 o 
 -12  -8  10      382.31      472.48     43.15 o 
 -11  -8  10       67.16       58.62     23.12 o 
 -10  -8  10      116.74      148.30     19.83 o 
  -9  -8  10      108.85       76.87     17.46 o 
  -8  -8  10      453.86      387.26     19.34 o 
  -7  -8  10       85.46       92.38     12.01 o 
  -6  -8  10       77.62       90.66     10.98 o 
  -5  -8  10      250.93      241.08     13.65 o 
  -4  -8  10       16.04        1.45      8.08 o 
  -3  -8  10      192.60      253.21     22.33 o 
  -2  -8  10      917.44      748.44     69.06 o 
  -1  -8  10      156.32      153.91     25.24 o 
   0  -8  10      348.64      238.63     27.95 o 
   1  -8  10        4.90      -37.41     24.94 o 
   2  -8  10       20.03      -25.85     28.92 o 
   3  -8  10      958.00      852.66     61.17 o 
   4  -8  10      381.85      323.15     71.98 o 
   5  -8  10       86.56      -14.29     36.15 o 
   6  -8  10      106.52      147.32     64.46 o 
   7  -8  10       11.34       68.45     41.17 o 
 -16  -7  10       40.18       50.84     43.82 o 
 -15  -7  10       58.42       33.32     39.61 o 
 -14  -7  10      267.89      242.87     40.47 o 
 -13  -7  10      222.44      230.28     28.66 o 
 -12  -7  10      850.73      760.81     44.12 o 
 -11  -7  10       54.60       67.08     19.30 o 
 -10  -7  10      200.80      146.13     18.67 o 
  -9  -7  10      871.74      907.59     51.04 o 
  -8  -7  10       40.10       19.22     15.36 o 
  -7  -7  10     1305.98     1508.03     39.48 o 
  -6  -7  10      594.14      420.53     15.85 o 
  -5  -7  10      802.01      907.55     29.71 o 
  -4  -7  10     2949.31     2542.21     67.32 o 
  -3  -7  10      291.06      373.20     37.79 o 
  -2  -7  10      226.15      340.55     43.77 o 
  -1  -7  10      188.60      191.89     16.29 o 
   0  -7  10     1191.08     1234.93     50.18 o 
   1  -7  10     1529.28     1530.82    105.73 o 
   2  -7  10       52.08      -48.60     33.31 o 
   3  -7  10        8.45      -40.16     39.49 o 
   4  -7  10       43.78      -14.10     32.35 o 
   5  -7  10      118.28       41.05     36.31 o 
   6  -7  10      228.52      235.04     42.31 o 
   7  -7  10       42.10       94.78     46.58 o 
 -17  -6  10       68.58       55.85     45.43 o 
 -16  -6  10      149.01      125.09     44.08 o 
 -15  -6  10        3.18       -1.33     37.05 o 
 -14  -6  10      204.56      168.80     29.55 o 
 -13  -6  10      580.78      521.32     60.35 o 
 -12  -6  10       95.73      128.01     24.56 o 
 -11  -6  10     1489.09     1428.83     51.24 o 
 -10  -6  10     2069.46     2265.02    125.49 o 
  -9  -6  10     1284.26     1560.11    103.36 o 
  -8  -6  10     1256.49     1255.78     38.36 o 
  -7  -6  10      365.25      325.27     13.97 o 
  -6  -6  10      203.88      155.65     10.25 o 
  -5  -6  10      244.55      233.28     11.92 o 
  -4  -6  10      336.71      562.40     32.09 o 
  -3  -6  10      792.74      719.89     28.38 o 
  -2  -6  10     1086.31     1198.29     66.24 o 
  -1  -6  10      616.51      463.25     32.39 o 
   0  -6  10     2720.25     2565.53     92.68 o 
   1  -6  10      813.90      878.74     70.77 o 
   2  -6  10      465.38      319.75     35.76 o 
   3  -6  10      356.38      238.18     49.99 o 
   4  -6  10       11.69      -70.44     46.96 o 
   5  -6  10       15.69      -57.03     38.02 o 
   6  -6  10       10.49      -13.99     35.65 o 
   7  -6  10       74.54      108.11     39.75 o 
   8  -6  10      118.22      240.32     45.63 o 
 -17  -5  10      113.75        2.33     64.13 o 
 -16  -5  10      480.32      387.58     50.10 o 
 -15  -5  10      132.36       93.46     38.74 o 
 -14  -5  10      104.82       45.60     27.10 o 
 -13  -5  10      130.22      117.64     25.43 o 
 -12  -5  10       89.69       35.88     26.55 o 
 -11  -5  10     2655.08     3149.12    276.88 o 
 -10  -5  10     1761.16     1789.42     57.59 o 
  -9  -5  10      385.76      405.64     21.12 o 
  -8  -5  10     1132.98     1049.76     32.82 o 
  -7  -5  10      105.63       75.98      9.39 o 
  -6  -5  10     2269.23     2355.20     56.87 o 
  -5  -5  10     1294.47     1305.38     41.86 o 
  -4  -5  10     4501.95     4601.97    124.68 o 
  -3  -5  10    10593.12    10401.41    273.20 o 
  -2  -5  10     1015.54      984.49     36.55 o 
  -1  -5  10      265.57      267.65     29.31 o 
   0  -5  10      251.25      232.98     29.41 o 
   1  -5  10      833.18      909.35     48.52 o 
   2  -5  10     2581.04     2765.43    122.68 o 
   3  -5  10      461.20      393.88     41.44 o 
   4  -5  10     1166.61      982.97     69.36 o 
   5  -5  10      643.52      497.33     48.49 o 
   6  -5  10       27.68       -6.80     57.90 o 
   7  -5  10        0.36      100.75     46.47 o 
   8  -5  10       36.13      102.70     41.54 o 
 -17  -4  10       73.54       30.47     43.46 o 
 -16  -4  10       61.38       81.25     52.00 o 
 -15  -4  10      162.66      134.27     28.94 o 
 -14  -4  10      178.08      172.01     27.05 o 
 -13  -4  10      444.28      389.86     29.88 o 
 -12  -4  10      344.73      274.47     26.45 o 
 -11  -4  10        1.34       15.21     15.49 o 
 -10  -4  10      582.78      589.40     28.09 o 
  -9  -4  10     1958.53     1992.39     62.37 o 
  -8  -4  10     1665.79     1885.66     48.37 o 
  -7  -4  10      495.14      470.25     15.81 o 
  -6  -4  10     9826.42    11756.46    251.12 o 
  -5  -4  10     2126.80     2443.45     60.42 o 
  -4  -4  10       14.05       11.09      6.67 o 
  -3  -4  10      157.67      192.44     11.69 o 
  -2  -4  10       68.81      141.39     12.73 o 
  -1  -4  10     3879.73     4096.68    117.03 o 
   0  -4  10     1114.01     1338.27     47.88 o 
   1  -4  10     1033.24     1274.71     77.29 o 
   2  -4  10      433.84      548.79     45.06 o 
   3  -4  10       31.97      -31.89     27.17 o 
   4  -4  10      110.19       70.88     31.68 o 
   5  -4  10       19.27      -38.63     36.78 o 
   6  -4  10      978.58      945.86     67.51 o 
   7  -4  10      581.14      647.74     55.67 o 
   8  -4  10      151.07      251.57     44.78 o 
 -18  -3  10       36.54       51.18     46.22 o 
 -17  -3  10       11.97       26.17     42.03 o 
 -16  -3  10      122.29       74.39     39.77 o 
 -15  -3  10      803.20      912.85     52.52 o 
 -14  -3  10      585.98      634.16     40.18 o 
 -13  -3  10      286.59      233.67     27.65 o 
 -12  -3  10       42.29       26.67     16.86 o 
 -11  -3  10      332.41      342.69     19.08 o 
 -10  -3  10      174.28      143.72     12.76 o 
  -9  -3  10      126.36      118.61     11.34 o 
  -8  -3  10      585.67      519.94     18.55 o 
  -7  -3  10     8012.71     7112.41    144.91 o 
  -6  -3  10     2464.83     2173.17     47.24 o 
  -5  -3  10      619.66      593.36     20.64 o 
  -4  -3  10       23.57       62.42      6.33 o 
  -3  -3  10      322.80      473.41     29.38 o 
  -2  -3  10     6293.90     6345.03    194.26 o 
  -1  -3  10     2549.06     2168.91     70.46 o 
   0  -3  10     2708.94     2957.96    101.94 o 
   1  -3  10     6319.18     6127.11    203.12 o 
   2  -3  10       10.86        9.10     18.04 o 
   3  -3  10     1755.40     1721.71     75.55 o 
   4  -3  10     2676.58     2738.38    138.35 o 
   5  -3  10     1450.06     1220.37     95.87 o 
   6  -3  10     1765.14     1669.95     96.89 o 
   7  -3  10      248.69      299.75     44.13 o 
   8  -3  10       89.88      234.14    107.35 o 
   9  -3  10       50.91      180.57     83.20 o 
 -18  -2  10       72.14       42.38     45.46 o 
 -17  -2  10      536.73      574.35     56.95 o 
 -16  -2  10      185.70      143.13     41.35 o 
 -15  -2  10      486.80      428.00     34.55 o 
 -14  -2  10      309.39      268.88     29.14 o 
 -13  -2  10       28.08       20.29     22.09 o 
 -12  -2  10     1608.37     1630.45     49.33 o 
 -11  -2  10      249.12      278.31     16.17 o 
 -10  -2  10     4903.42     5204.64    131.22 o 
  -9  -2  10     7747.53     8489.52    212.75 o 
  -8  -2  10      928.22      970.25     25.37 o 
  -7  -2  10     1537.00     1670.20     60.63 o 
  -6  -2  10     1549.20     1628.42     36.44 o 
  -5  -2  10     4867.87     4735.32    107.12 o 
  -4  -2  10     5525.43     5376.63    121.22 o 
  -3  -2  10      150.24      151.83     11.08 o 
  -2  -2  10     2547.30     2998.12     86.61 o 
  -1  -2  10     2426.44     2387.92     71.30 o 
   0  -2  10      203.14      181.02     14.07 o 
   1  -2  10      508.35      445.98     27.33 o 
   2  -2  10      302.16      255.46     22.32 o 
   3  -2  10     2341.58     2572.72     93.28 o 
   4  -2  10      892.06      926.20     71.82 o 
   5  -2  10       36.15      -27.53     30.35 o 
   6  -2  10      235.53      232.97     39.56 o 
   7  -2  10      117.08      125.16     39.27 o 
   8  -2  10      342.71      430.84     48.54 o 
   9  -2  10       82.52      246.65     50.05 o 
 -18  -1  10       39.62       80.16     53.03 o 
 -17  -1  10       29.00       47.09     41.48 o 
 -16  -1  10      486.03      509.53     50.78 o 
 -15  -1  10      668.68      613.61     39.58 o 
 -14  -1  10       72.26       97.24     24.23 o 
 -13  -1  10      235.22      255.37     25.79 o 
 -12  -1  10      622.98      674.37     30.44 o 
 -11  -1  10     4108.13     3967.83    100.88 o 
 -10  -1  10     3093.19     3324.19     84.11 o 
  -9  -1  10     1762.98     2012.11     54.05 o 
  -8  -1  10     3148.20     3439.14     80.43 o 
  -7  -1  10     1421.77     1484.40     35.53 o 
  -6  -1  10      772.27      770.39     18.01 o 
  -5  -1  10     1744.42     1719.17     37.46 o 
  -4  -1  10      344.01      458.39     15.05 o 
  -3  -1  10    10390.38    10135.80    237.59 o 
  -2  -1  10     2972.89     3518.62     93.99 o 
  -1  -1  10      731.65      887.48     31.55 o 
   0  -1  10     1355.38     1207.33     46.52 o 
   1  -1  10     3815.50     3454.68    115.39 o 
   2  -1  10     2054.07     2009.17     73.89 o 
   3  -1  10      242.08      213.04     23.16 o 
   4  -1  10      371.72      362.04     33.78 o 
   5  -1  10      898.59      866.78     81.28 o 
   6  -1  10      398.93      464.95     45.89 o 
   7  -1  10       71.78      103.65     36.14 o 
   8  -1  10       76.50      130.72     39.35 o 
   9  -1  10      241.47      401.60     83.63 o 
 -18   0  10       87.38      124.92     45.39 o 
 -17   0  10       93.73       63.38     41.18 o 
 -16   0  10     1194.08     1239.49     81.50 o 
 -15   0  10       56.30       82.47     27.02 o 
 -14   0  10      266.38      256.87     28.55 o 
 -13   0  10     4331.98     4594.55    144.19 o 
 -12   0  10       67.29       43.90     12.94 o 
 -11   0  10     2777.00     3130.29     76.97 o 
 -10   0  10        2.24      -11.66      9.22 o 
  -9   0  10     1479.15     1471.16     38.72 o 
  -8   0  10    12048.90    13225.59    279.50 o 
  -7   0  10      609.60      453.92     14.16 o 
  -6   0  10     5149.38     4975.56    106.23 o 
  -5   0  10      175.92      162.09      7.18 o 
  -4   0  10     6129.60     6643.65    148.18 o 
  -3   0  10      872.52     1124.15     28.21 o 
  -2   0  10     8817.26     9085.17    222.59 o 
  -1   0  10    14836.82    13712.98    398.48 o 
   0   0  10     6534.66     5746.07    169.61 o 
   1   0  10      321.34      388.77     20.35 o 
   2   0  10     2221.74     2505.76     88.60 o 
   3   0  10       45.30      -28.32     18.88 o 
   4   0  10      597.99      567.08     27.31 o 
   5   0  10      567.35      663.94     45.36 o 
   6   0  10      812.93      593.94     49.55 o 
   7   0  10     1444.39     1376.27     84.04 o 
   8   0  10       81.84      242.87     65.81 o 
   9   0  10       25.87      163.25     55.79 o 
 -18   1  10       39.75       95.80     45.01 o 
 -17   1  10       28.97       26.80     39.90 o 
 -16   1  10      485.73      464.24     49.18 o 
 -15   1  10      668.52      593.98     50.30 o 
 -14   1  10       72.49       76.27     31.10 o 
 -13   1  10      235.29      217.60     21.38 o 
 -12   1  10      622.51      673.24     25.35 o 
 -11   1  10     4108.49     3987.60     90.97 o 
 -10   1  10     3094.11     3235.16     75.39 o 
  -9   1  10     1761.46     2059.40     48.64 o 
  -8   1  10     3147.17     3640.05     73.67 o 
  -7   1  10     1421.34     1460.33     43.59 o 
  -6   1  10      771.99      753.73     19.79 o 
  -5   1  10     1745.49     1742.87     42.09 o 
  -4   1  10      343.87      431.05     16.20 o 
  -3   1  10    10392.49    10155.70    258.62 o 
  -2   1  10     2972.46     3510.40     91.68 o 
  -1   1  10      732.12      911.14     30.10 o 
   0   1  10     1355.13     1185.91     38.33 o 
   1   1  10     3814.80     3406.14    103.92 o 
   2   1  10     2054.35     1982.42     56.71 o 
   3   1  10      242.17      264.93     16.36 o 
   4   1  10      371.15      429.62     46.11 o 
   5   1  10      898.61      843.40     52.10 o 
   6   1  10      398.73      511.17     58.69 o 
   7   1  10       71.76       37.16     33.82 o 
   8   1  10       76.62       20.58     49.61 o 
   9   1  10      241.48      353.58     65.00 o 
 -18   2  10       72.01      123.72     44.33 o 
 -17   2  10      536.42      608.86     70.31 o 
 -16   2  10      185.68      228.09     41.01 o 
 -15   2  10      486.46      458.50     45.19 o 
 -14   2  10      309.54      307.04     37.39 o 
 -13   2  10       28.09       25.16     20.91 o 
 -12   2  10     1608.25     1748.05     43.32 o 
 -11   2  10      249.56      284.06     14.83 o 
 -10   2  10     4902.92     5309.05    118.13 o 
  -9   2  10     7747.85     8826.06    191.39 o 
  -8   2  10      928.87      957.13     24.31 o 
  -7   2  10     1536.98     1787.91     44.19 o 
  -6   2  10     1550.07     1649.72     35.67 o 
  -5   2  10     4867.44     4679.98    104.09 o 
  -4   2  10     5526.71     5322.60    119.42 o 
  -3   2  10      150.75      154.88      7.58 o 
  -2   2  10     2547.59     2950.99     77.84 o 
  -1   2  10     2426.82     2401.57     73.44 o 
   0   2  10      203.20      183.56     13.94 o 
   1   2  10      508.13      443.77     19.93 o 
   2   2  10      301.86      309.86     16.13 o 
   3   2  10     2341.90     2585.00     97.12 o 
   4   2  10      892.09      929.21     37.89 o 
   5   2  10       36.43       -4.08     17.17 o 
   6   2  10      235.54      291.81     25.49 o 
   7   2  10      117.16       87.20     49.07 o 
   8   2  10      342.53      299.85     61.75 o 
   9   2  10       82.44      155.88     57.63 o 
 -18   3  10       36.53      122.95     57.52 o 
 -17   3  10       11.99       40.15     39.06 o 
 -16   3  10      122.09      112.42     37.79 o 
 -15   3  10      803.11      990.93     69.62 o 
 -14   3  10      586.55      667.13     44.74 o 
 -13   3  10      286.81      242.37     26.35 o 
 -12   3  10       41.68       13.29     15.13 o 
 -11   3  10      332.56      330.30     17.67 o 
 -10   3  10      174.09      143.92     12.92 o 
  -9   3  10      125.66      100.10     11.09 o 
  -8   3  10      585.42      517.35     17.42 o 
  -7   3  10     8012.86     7058.40    136.35 o 
  -6   3  10     2464.26     2169.40     46.15 o 
  -5   3  10      619.61      572.39     15.90 o 
  -4   3  10       23.26       50.26      6.79 o 
  -3   3  10      322.53      474.08     24.50 o 
  -2   3  10     6293.71     6251.88    154.53 o 
  -1   3  10     2549.28     2132.81     61.26 o 
   0   3  10     2709.03     2981.26     73.73 o 
   1   3  10     6318.91     6238.01    160.73 o 
   2   3  10       10.85       44.99     13.93 o 
   3   3  10     1755.24     1759.09     55.75 o 
   4   3  10     2675.88     3031.20    119.31 o 
   5   3  10     1450.25     1415.52     54.82 o 
   6   3  10     1765.34     1805.84    114.29 o 
   7   3  10      248.56      228.01     45.80 o 
   8   3  10       89.90      104.43     53.19 o 
   9   3  10       50.78      117.32     57.52 o 
 -17   4  10       73.63       85.80     52.00 o 
 -16   4  10       61.40      131.42     37.80 o 
 -15   4  10      162.48      202.50     37.04 o 
 -14   4  10      178.10      146.07     36.20 o 
 -13   4  10      444.18      410.72     29.40 o 
 -12   4  10      344.80      324.82     20.34 o 
 -11   4  10        1.34       10.99     13.15 o 
 -10   4  10      583.18      643.76     25.98 o 
  -9   4  10     1958.54     2041.64     54.01 o 
  -8   4  10     1664.73     1905.41     50.05 o 
  -7   4  10      495.11      437.67     16.12 o 
  -6   4  10     9825.53    11547.34    253.38 o 
  -5   4  10     2127.34     2441.86     56.14 o 
  -4   4  10       13.92        5.28      6.16 o 
  -3   4  10      157.77      188.82      8.68 o 
  -2   4  10       68.51      144.96     13.29 o 
  -1   4  10     3879.07     4022.22    100.60 o 
   0   4  10     1113.74     1295.07     40.75 o 
   1   4  10     1033.09     1215.07     34.96 o 
   2   4  10      433.66      612.53     32.86 o 
   3   4  10       31.75       22.80     12.32 o 
   4   4  10      110.33       98.20     16.31 o 
   5   4  10       19.37       -2.16     27.14 o 
   6   4  10      978.58      927.20     99.01 o 
   7   4  10      581.08      632.26     60.47 o 
   8   4  10      151.03      132.16     56.44 o 
 -17   5  10      113.77      116.24     53.08 o 
 -16   5  10      480.73      549.33     65.21 o 
 -15   5  10      132.53      187.39     36.32 o 
 -14   5  10      104.62       53.05     27.55 o 
 -13   5  10      130.48      106.30     23.60 o 
 -12   5  10       89.37       42.85     16.57 o 
 -11   5  10     2655.11     3230.82    107.44 o 
 -10   5  10     1761.59     1797.62     50.10 o 
  -9   5  10      385.67      426.74     18.40 o 
  -8   5  10     1133.82     1066.65     32.13 o 
  -7   5  10      105.40       64.25      9.16 o 
  -6   5  10     2267.93     2402.90     51.31 o 
  -5   5  10     1295.62     1280.26     34.77 o 
  -4   5  10     4500.70     4599.70    141.29 o 
  -3   5  10    10594.01    10119.74    309.98 o 
  -2   5  10     1015.63      923.78     35.74 o 
  -1   5  10      265.51      228.45     15.18 o 
   0   5  10      251.22      207.57     15.96 o 
   1   5  10      833.01      838.68     44.30 o 
   2   5  10     2581.13     2723.78    103.73 o 
   3   5  10      461.23      443.08     23.53 o 
   4   5  10     1166.71     1113.82     47.60 o 
   5   5  10      643.69      635.79     91.26 o 
   6   5  10       27.63      -19.48     38.35 o 
   7   5  10        0.36       -2.73     42.43 o 
   8   5  10       36.12       14.27     46.50 o 
 -17   6  10       68.66      101.29     53.62 o 
 -16   6  10      148.93      228.46     53.08 o 
 -15   6  10        3.20       52.11     45.28 o 
 -14   6  10      204.65      192.98     77.83 o 
 -13   6  10      581.10      559.10     35.09 o 
 -12   6  10       95.93       80.25     17.85 o 
 -11   6  10     1489.62     1466.29     50.07 o 
 -10   6  10     2069.14     2276.09     68.77 o 
  -9   6  10     1283.75     1483.03     42.71 o 
  -8   6  10     1256.62     1303.73     37.60 o 
  -7   6  10      365.52      341.54     14.56 o 
  -6   6  10      203.95      153.16     11.06 o 
  -5   6  10      245.04      229.26     13.37 o 
  -4   6  10      336.79      535.39     25.33 o 
  -3   6  10      792.63      727.69     29.37 o 
  -2   6  10     1086.10     1082.32     40.84 o 
  -1   6  10      616.63      452.33     22.56 o 
   0   6  10     2720.43     2490.16     81.87 o 
   1   6  10      813.74      824.50     38.23 o 
   2   6  10      465.39      386.55     19.81 o 
   3   6  10      356.44      277.15     20.93 o 
   4   6  10       11.67       -6.74     25.99 o 
   5   6  10       15.64        7.12     29.20 o 
   6   6  10       10.49      -61.29     45.12 o 
   7   6  10       74.50       32.99     44.06 o 
   8   6  10      118.09       88.21     50.24 o 
 -15   7  10       58.43      105.54     76.05 o 
 -14   7  10      267.72      248.06     43.44 o 
 -13   7  10      222.41      256.88     34.63 o 
 -12   7  10      851.14      873.66     41.58 o 
 -11   7  10       54.67       40.61     15.95 o 
 -10   7  10      200.90      127.66     16.24 o 
  -9   7  10      871.80      912.82     44.00 o 
  -8   7  10       40.30       14.05     10.43 o 
  -7   7  10     1305.33     1501.82     52.62 o 
  -6   7  10      594.45      460.74     18.98 o 
  -5   7  10      801.68      989.69     31.62 o 
  -4   7  10     2949.87     2531.06     69.75 o 
  -3   7  10      290.87      312.75     18.29 o 
  -2   7  10      226.57      260.95     19.93 o 
  -1   7  10      188.25      154.83     14.56 o 
   0   7  10     1191.16     1125.44     44.73 o 
   1   7  10     1529.27     1677.60     81.34 o 
   2   7  10       51.97      -25.38     18.46 o 
   3   7  10        8.46      -16.21     24.06 o 
   4   7  10       43.77       30.45     27.48 o 
   5   7  10      118.43      127.29     31.57 o 
   6   7  10      228.33      246.15     37.61 o 
   7   7  10       42.22       17.98     51.84 o 
 -15   8  10       29.59      -26.32     72.69 o 
 -14   8  10        4.49      -58.82     62.83 o 
 -13   8  10      185.85      112.22     45.31 o 
 -12   8  10      382.21      430.06     39.31 o 
 -11   8  10       67.15       17.36     18.00 o 
 -10   8  10      117.33      118.66     15.81 o 
  -9   8  10      108.67       50.86     14.16 o 
  -8   8  10      454.05      393.10     22.78 o 
  -7   8  10       85.18       71.56     15.56 o 
  -6   8  10       77.53       73.17     14.64 o 
  -5   8  10      251.44      232.27     14.57 o 
  -4   8  10       15.90       19.88     10.41 o 
  -3   8  10      192.37      221.36     14.44 o 
  -2   8  10      917.87      675.61     30.47 o 
  -1   8  10      156.28      156.79     14.65 o 
   0   8  10      348.85      269.43     18.28 o 
   1   8  10        4.89      -13.63     25.25 o 
   2   8  10       20.00       19.71     19.32 o 
   3   8  10      958.15      900.73     54.99 o 
   4   8  10      381.80      373.89     34.98 o 
   5   8  10       86.61       68.34     31.31 o 
   6   8  10      106.68      164.45     36.83 o 
   7   8  10       11.38       -6.54     46.84 o 
 -15   9  10      138.67       62.29     78.21 o 
 -14   9  10      136.62       93.38     69.87 o 
 -13   9  10        1.70      -74.19     63.16 o 
 -12   9  10       67.53        2.35     31.57 o 
 -11   9  10       60.69       84.80     26.29 o 
 -10   9  10      214.51      150.64     25.30 o 
  -9   9  10      191.20      273.18     27.27 o 
  -8   9  10      182.23      102.33     22.67 o 
  -7   9  10      132.36      102.42     16.85 o 
  -6   9  10     1245.92     1478.91     53.25 o 
  -5   9  10     1156.69     1219.77     45.10 o 
  -4   9  10      199.76      191.64     13.53 o 
  -3   9  10      265.89      313.81     17.99 o 
  -2   9  10       24.76      -22.45     14.97 o 
  -1   9  10       91.63       67.56     16.06 o 
   0   9  10       75.48       78.36     15.38 o 
   1   9  10      179.29      221.13     23.80 o 
   2   9  10      117.73      135.94     21.57 o 
   3   9  10      391.14      320.49     31.35 o 
   4   9  10     1514.28     1596.12     80.11 o 
   5   9  10      139.90      200.61     34.61 o 
   6   9  10       59.98       46.18     35.77 o 
 -14  10  10       63.84      -24.81     68.90 o 
 -13  10  10      147.63      119.48     63.64 o 
 -12  10  10       30.50      -23.50     46.34 o 
 -11  10  10       29.40       48.00     29.31 o 
 -10  10  10       10.29       -2.69     25.14 o 
  -9  10  10       78.92       75.67     25.95 o 
  -8  10  10      328.79      284.16     27.95 o 
  -7  10  10       71.53      142.09     23.60 o 
  -6  10  10     1060.26     1192.88     53.37 o 
  -5  10  10      654.98      715.13     39.35 o 
  -4  10  10      217.98      202.21     23.96 o 
  -3  10  10       92.30       64.83     22.30 o 
  -2  10  10       65.56       38.37     21.92 o 
  -1  10  10      229.62      270.70     27.67 o 
   0  10  10      116.56       68.20     50.16 o 
   1  10  10      256.21      309.85     23.51 o 
   2  10  10       43.50       12.42     22.67 o 
   3  10  10       33.20       -8.50     33.96 o 
   4  10  10        8.18       11.33     39.33 o 
   5  10  10       26.45       39.99     57.36 o 
 -13  11  10       18.13      -30.23     78.32 o 
 -12  11  10       22.74        3.61     98.63 o 
 -11  11  10       32.68        6.25     39.71 o 
 -10  11  10       33.42       14.97     28.88 o 
  -9  11  10       26.30       -1.54     24.97 o 
  -8  11  10        5.32       -8.74     25.23 o 
  -7  11  10       45.11       47.98     24.13 o 
  -6  11  10       41.82       18.31     22.26 o 
  -5  11  10        3.57        5.22     20.24 o 
  -4  11  10        9.77       -5.36     22.63 o 
  -3  11  10      614.41      646.89     56.03 o 
  -2  11  10      269.58      267.44     40.15 o 
  -1  11  10      108.59      164.58     38.43 o 
   0  11  10      161.97      178.53     50.48 o 
   1  11  10       16.40       -9.88     30.87 o 
   2  11  10        6.58        1.48     31.13 o 
   3  11  10       98.61       20.87     36.22 o 
   4  11  10        3.70       17.37     40.45 o 
 -12  12  10       88.48       26.88     97.44 o 
 -11  12  10        9.45       -7.88     41.51 o 
 -10  12  10      268.40      281.20     35.25 o 
  -9  12  10       86.54       53.51     27.97 o 
  -8  12  10       40.37       26.87     31.89 o 
  -7  12  10       36.44       35.47     25.84 o 
  -6  12  10      131.54      129.46     25.50 o 
  -5  12  10       36.26       58.92     22.19 o 
  -4  12  10       19.57       34.20     21.55 o 
  -3  12  10      165.19      206.57     39.75 o 
  -2  12  10      171.23      152.46     40.61 o 
  -1  12  10       38.30       76.91     51.89 o 
   0  12  10       20.31       49.61     52.97 o 
   1  12  10        6.80       91.97     53.84 o 
   2  12  10      123.08      118.82     33.71 o 
   3  12  10       10.08      -28.90     37.50 o 
 -11  13  10       29.87      -47.42     48.89 o 
 -10  13  10       25.56      -14.69     33.57 o 
  -9  13  10       22.14      -37.94     34.55 o 
  -8  13  10       25.46      -11.44     39.00 o 
  -7  13  10        8.94      -16.63     25.81 o 
  -6  13  10        4.96       -3.05     26.16 o 
  -5  13  10        2.28       48.48     23.96 o 
  -4  13  10        2.50        7.54     28.13 o 
  -3  13  10       33.30       76.05     40.14 o 
  -2  13  10       70.09      107.46     56.98 o 
  -1  13  10       30.05       86.55     55.36 o 
   0  13  10       19.68       89.70     57.52 o 
   2  13  10       32.04       16.03     51.02 o 
  -9  14  10       35.73       -9.39     38.46 o 
  -8  14  10       23.71        7.08     44.65 o 
  -7  14  10       22.96       25.59     35.14 o 
  -6  14  10       43.50       67.17     26.85 o 
  -5  14  10        3.55       29.30     26.63 o 
  -4  14  10        0.96       33.04     57.74 o 
  -3  14  10       25.70       62.83     57.85 o 
  -2  14  10       14.18       78.65     58.06 o 
  -1  14  10       23.62       26.87     58.61 o 
   0  14  10       36.29      100.75     62.07 o 
  -9 -14  11       47.65       18.85     72.09 o 
  -8 -14  11      153.22      192.46     42.80 o 
  -7 -14  11      180.70      129.79     40.91 o 
  -6 -14  11       25.12      -37.37     54.71 o 
  -5 -14  11       37.66       45.50     56.76 o 
  -4 -14  11       17.39       58.17     57.41 o 
  -3 -14  11        2.84       26.11     61.75 o 
  -2 -14  11        4.02       12.78     65.21 o 
  -1 -14  11      107.11      135.95     70.20 o 
 -11 -13  11      143.80      160.17     43.38 o 
 -10 -13  11      304.55      324.83     54.81 o 
  -9 -13  11      138.58      175.92     42.03 o 
  -8 -13  11        0.16      -12.93     35.87 o 
  -7 -13  11       13.61       11.90     38.13 o 
  -6 -13  11       51.75       49.50     36.61 o 
  -5 -13  11      145.59      208.32     57.63 o 
  -4 -13  11        2.29      -32.61     52.97 o 
  -3 -13  11      178.21      170.08     61.31 o 
  -2 -13  11      335.25      387.92     70.52 o 
  -1 -13  11       87.65      122.09     66.30 o 
   0 -13  11       46.06      -26.43     67.16 o 
   1 -13  11       25.85      -40.19     72.58 o 
 -12 -12  11      217.87      209.93     43.44 o 
 -11 -12  11      147.95      105.66     62.67 o 
 -10 -12  11       44.86       26.57     36.67 o 
  -9 -12  11       68.67       -0.38     34.18 o 
  -8 -12  11      206.83      227.69     36.46 o 
  -7 -12  11      141.84      134.86     33.51 o 
  -6 -12  11       11.37      -12.85     30.22 o 
  -5 -12  11       86.57       72.91     19.96 o 
  -4 -12  11      338.26      332.50     23.67 o 
  -3 -12  11      297.97      231.17     59.80 o 
  -2 -12  11       72.43       38.89     55.90 o 
  -1 -12  11      648.09      698.93     88.07 o 
   0 -12  11      413.18      467.98     78.86 o 
   1 -12  11      136.34       80.49     71.82 o 
   2 -12  11        7.78      -80.81     71.61 o 
 -14 -11  11      270.75      315.03     95.44 o 
 -13 -11  11      338.78      237.97     73.66 o 
 -12 -11  11        2.08       42.80     37.32 o 
 -11 -11  11      206.33      138.92     37.26 o 
 -10 -11  11       20.51       44.54     33.89 o 
  -9 -11  11      101.10      171.33     28.68 o 
  -8 -11  11       38.13       10.08     25.23 o 
  -7 -11  11      931.34     1062.50     53.26 o 
  -6 -11  11     1318.81     1327.62     48.96 o 
  -5 -11  11      501.34      456.75     26.01 o 
  -4 -11  11      192.13      234.48     25.78 o 
  -3 -11  11       30.07       34.76     20.51 o 
  -2 -11  11       79.83      138.23     26.38 o 
  -1 -11  11      257.52      277.85     29.61 o 
   0 -11  11       37.96      -16.46     53.62 o 
   1 -11  11      268.48      229.42     69.38 o 
   2 -11  11      323.73      267.70     38.94 o 
   3 -11  11        6.09      -49.30     37.28 o 
   4 -11  11       50.79       11.41     41.12 o 
 -15 -10  11       42.65       71.78     44.87 o 
 -14 -10  11        2.16       13.59     41.15 o 
 -13 -10  11       65.48       33.68     47.12 o 
 -12 -10  11      174.20      179.45     45.82 o 
 -11 -10  11      110.32      114.09     28.02 o 
 -10 -10  11      458.52      357.95     37.67 o 
  -9 -10  11       77.65       80.55     20.44 o 
  -8 -10  11      444.60      405.65     25.08 o 
  -7 -10  11      267.14      243.77     17.98 o 
  -6 -10  11       52.63       26.85     14.11 o 
  -5 -10  11      613.40      524.69     21.31 o 
  -4 -10  11     2260.09     2367.63     74.04 o 
  -3 -10  11     1205.62     1409.46     59.78 o 
  -2 -10  11       92.02       30.53     20.18 o 
  -1 -10  11       83.79      142.19     32.66 o 
   0 -10  11      171.04      112.80     40.30 o 
   1 -10  11      637.33      674.34    143.97 o 
   2 -10  11       10.82      -48.87     32.58 o 
   3 -10  11      376.71      397.50     46.04 o 
   4 -10  11      278.29      249.42     45.29 o 
   5 -10  11       68.70       64.28     43.10 o 
 -15  -9  11      101.61       93.78     45.01 o 
 -14  -9  11       76.26       41.31     39.66 o 
 -13  -9  11       17.60       14.45     36.09 o 
 -12  -9  11       87.77       32.88     31.70 o 
 -11  -9  11      163.20      202.34     32.43 o 
 -10  -9  11      324.37      314.36     24.28 o 
  -9  -9  11      142.51       65.30     18.95 o 
  -8  -9  11       73.37       84.75     18.45 o 
  -7  -9  11      697.54      628.76     27.33 o 
  -6  -9  11     1125.72     1348.08     41.45 o 
  -5  -9  11     2683.25     2752.68     84.99 o 
  -4  -9  11     1874.16     1741.44     47.63 o 
  -3  -9  11      785.47      811.09     40.35 o 
  -2  -9  11       31.61       -7.33     26.10 o 
  -1  -9  11       19.35      -20.70     40.46 o 
   0  -9  11       14.67       44.68     46.58 o 
   1  -9  11       16.78      -74.26     49.51 o 
   2  -9  11      169.38      165.87     69.28 o 
   3  -9  11      456.77      432.69     82.00 o 
   4  -9  11       11.22      -23.53     43.82 o 
   5  -9  11      205.11      178.14     45.99 o 
 -16  -8  11       34.58      -20.27     42.70 o 
 -15  -8  11      204.16      172.12     43.42 o 
 -14  -8  11        8.25       17.38     36.75 o 
 -13  -8  11      617.94      605.93     49.83 o 
 -12  -8  11      831.04      737.34     45.59 o 
 -11  -8  11       92.61       59.92     23.43 o 
 -10  -8  11       40.87       13.62     18.07 o 
  -9  -8  11       64.61      100.43     18.18 o 
  -8  -8  11      708.12      886.00     29.13 o 
  -7  -8  11      772.28      682.14     24.31 o 
  -6  -8  11       13.51       69.18      9.78 o 
  -5  -8  11       20.36       -3.33      9.98 o 
  -4  -8  11      272.60      457.42     36.68 o 
  -3  -8  11      294.20      297.50     18.90 o 
  -2  -8  11       13.87       -1.43     23.02 o 
  -1  -8  11      732.57      760.71    100.80 o 
   0  -8  11     2238.97     2508.51    116.62 o 
   1  -8  11      375.89      325.17     46.15 o 
   2  -8  11       29.85      -52.00     34.67 o 
   3  -8  11        7.73      -61.87     46.42 o 
   4  -8  11      122.47       -0.04     44.90 o 
   5  -8  11      137.75       87.89     41.45 o 
   6  -8  11       33.56       59.25     42.96 o 
 -17  -7  11       39.38        2.90     45.83 o 
 -16  -7  11       50.41       13.16     42.26 o 
 -15  -7  11        5.96       -3.30     38.02 o 
 -14  -7  11      461.88      419.54     35.98 o 
 -13  -7  11      274.91      211.96     41.79 o 
 -12  -7  11       49.49       58.64     24.48 o 
 -11  -7  11      181.71      140.60     19.65 o 
 -10  -7  11      163.37      215.79     20.23 o 
  -9  -7  11       81.69       76.52     16.15 o 
  -8  -7  11      458.19      313.10     15.62 o 
  -7  -7  11       26.74        3.12     10.06 o 
  -6  -7  11      976.08      749.07     24.28 o 
  -5  -7  11      242.09      227.53     12.50 o 
  -4  -7  11     1956.82     1725.64     57.40 o 
  -3  -7  11     3426.53     3642.98    126.21 o 
  -2  -7  11      765.13      896.53     43.36 o 
  -1  -7  11      850.41      846.26     39.20 o 
   0  -7  11      335.13      251.85     58.06 o 
   1  -7  11      707.09      566.05     47.70 o 
   2  -7  11     1060.67     1086.02     96.63 o 
   3  -7  11      229.15      212.53     38.18 o 
   4  -7  11       15.32      -24.65     35.31 o 
   5  -7  11        4.48      -55.68     37.12 o 
   6  -7  11       19.65       40.61     40.98 o 
   7  -7  11       66.18      161.75     45.14 o 
 -17  -6  11      191.21      151.73     47.87 o 
 -16  -6  11      249.34      145.04     43.38 o 
 -15  -6  11       30.07        3.39     36.93 o 
 -14  -6  11      280.06      160.25     29.15 o 
 -13  -6  11      202.39      247.53     28.52 o 
 -12  -6  11      671.80      753.39     42.51 o 
 -11  -6  11     3315.79     3279.95    141.38 o 
 -10  -6  11      390.25      229.06     23.97 o 
  -9  -6  11     1453.21     1511.99     49.99 o 
  -8  -6  11      275.69      323.47     14.79 o 
  -7  -6  11       57.11      110.65     15.00 o 
  -6  -6  11      780.29      937.37     29.72 o 
  -5  -6  11       47.94       32.92      8.45 o 
  -4  -6  11     4523.44     5125.38    150.08 o 
  -3  -6  11     1175.38     1027.88     37.46 o 
  -2  -6  11     1939.08     2020.04     73.49 o 
  -1  -6  11      861.15      921.45     54.80 o 
   0  -6  11      609.17      605.97     80.73 o 
   1  -6  11      786.39      677.70     85.63 o 
   2  -6  11      599.70      522.77     56.93 o 
   3  -6  11        2.93      -79.64     55.57 o 
   4  -6  11      622.60      588.52    105.40 o 
   5  -6  11       43.46      -54.51     36.34 o 
   6  -6  11       65.30       94.60     41.28 o 
   7  -6  11        0.28       51.93     41.94 o 
 -17  -5  11       36.42       23.21     44.31 o 
 -16  -5  11       14.35      -17.64     39.11 o 
 -15  -5  11      118.57      105.81     37.59 o 
 -14  -5  11      272.52      203.22     29.14 o 
 -13  -5  11      232.33      177.67     25.62 o 
 -12  -5  11       22.21       19.52     18.08 o 
 -11  -5  11      645.19      687.88     46.25 o 
 -10  -5  11      288.93      363.63     26.56 o 
  -9  -5  11       99.52      142.37     13.71 o 
  -8  -5  11      758.33      547.34     22.13 o 
  -7  -5  11     3194.59     3195.08     71.77 o 
  -6  -5  11      720.40      718.99     24.46 o 
  -5  -5  11     1241.93     1214.04     37.08 o 
  -4  -5  11     2780.78     2781.87     78.49 o 
  -3  -5  11      431.65      872.93     33.92 o 
  -2  -5  11      404.92      342.49     25.22 o 
  -1  -5  11      130.69      168.22     25.49 o 
   0  -5  11      274.58      247.16     25.67 o 
   1  -5  11      199.90      310.72     37.81 o 
   2  -5  11       49.56      -40.85     27.23 o 
   3  -5  11      621.10      450.35     42.94 o 
   4  -5  11      517.02      485.86     85.09 o 
   5  -5  11      260.86      266.85     42.04 o 
   6  -5  11      757.38      685.57     59.25 o 
   7  -5  11      102.28      193.81     44.06 o 
 -18  -4  11      114.85      119.73     48.29 o 
 -17  -4  11       96.28       78.85     43.51 o 
 -16  -4  11       40.90       14.41     38.70 o 
 -15  -4  11      219.40      267.47     31.43 o 
 -14  -4  11      345.06      264.80     29.53 o 
 -13  -4  11      122.21      112.97     24.08 o 
 -12  -4  11      379.33      324.67     22.11 o 
 -11  -4  11      593.39      561.08     28.74 o 
 -10  -4  11       43.25       37.72     14.10 o 
  -9  -4  11      907.67     1000.87     33.94 o 
  -8  -4  11      522.06      570.45     21.60 o 
  -7  -4  11     1532.32     1259.80     33.01 o 
  -6  -4  11       23.06       25.86      7.98 o 
  -5  -4  11      826.03      913.27     26.49 o 
  -4  -4  11     1588.77     1898.21     55.79 o 
  -3  -4  11      360.54      341.22     16.58 o 
  -2  -4  11     1141.35     1148.85     46.14 o 
  -1  -4  11     1013.68     1023.59     39.54 o 
   0  -4  11      609.22      622.80     88.91 o 
   1  -4  11        5.38      -17.47     23.52 o 
   2  -4  11      298.72      141.89     30.94 o 
   3  -4  11       31.31      -12.32     29.37 o 
   4  -4  11      222.12      190.56     53.14 o 
   5  -4  11     1062.04      981.84     70.28 o 
   6  -4  11      401.60      311.85     45.68 o 
   7  -4  11       28.89      104.21     40.79 o 
   8  -4  11       49.54      178.21     62.18 o 
 -18  -3  11       40.71       50.81     45.12 o 
 -17  -3  11       62.52       88.11     43.38 o 
 -16  -3  11      115.44       92.37     39.59 o 
 -15  -3  11      127.56      120.65     33.30 o 
 -14  -3  11      108.97       69.88     25.28 o 
 -13  -3  11      122.61      126.67     23.09 o 
 -12  -3  11      223.99      225.62     18.09 o 
 -11  -3  11       75.62       60.26     13.07 o 
 -10  -3  11     1721.81     2216.71     59.23 o 
  -9  -3  11      270.33      242.34     13.06 o 
  -8  -3  11     2290.96     2402.82     55.73 o 
  -7  -3  11      765.10      898.15     33.44 o 
  -6  -3  11      245.34      543.00     17.75 o 
  -5  -3  11     4903.97     5442.82    129.16 o 
  -4  -3  11      724.06     1019.85     31.88 o 
  -3  -3  11     1149.60     1181.52     36.34 o 
  -2  -3  11     1278.55     1416.28     64.14 o 
  -1  -3  11      148.53      227.23     19.49 o 
   0  -3  11        4.00      -19.52     15.03 o 
   1  -3  11      125.76      183.20     20.44 o 
   2  -3  11      192.76      150.77     25.14 o 
   3  -3  11      719.00      701.74     54.19 o 
   4  -3  11      130.91       62.34     32.89 o 
   5  -3  11      109.34       92.70     36.05 o 
   6  -3  11       35.04      -15.75     35.77 o 
   7  -3  11       76.81       79.72     39.65 o 
   8  -3  11       51.89      220.58     52.92 o 
 -18  -2  11      331.25      300.40     62.07 o 
 -17  -2  11       97.85      105.86     42.97 o 
 -16  -2  11      327.77      214.10     50.43 o 
 -15  -2  11       35.70       -4.29     25.29 o 
 -14  -2  11      212.51      230.41     27.45 o 
 -13  -2  11        9.48      -10.39     32.45 o 
 -12  -2  11      549.25      522.89     23.75 o 
 -11  -2  11      652.70      646.72     44.34 o 
 -10  -2  11       15.89       -5.43     10.98 o 
  -9  -2  11     1711.03     1715.07     69.63 o 
  -8  -2  11     1534.32     1563.80     80.75 o 
  -7  -2  11       38.69       46.18      7.77 o 
  -6  -2  11       11.54       89.56      7.72 o 
  -5  -2  11      799.31      667.15     22.92 o 
  -4  -2  11     1265.33     1258.01     37.79 o 
  -3  -2  11      236.96      629.38     21.82 o 
  -2  -2  11      243.70      152.44     12.58 o 
  -1  -2  11     3365.63     3752.96    123.86 o 
   0  -2  11      250.89      260.52     19.73 o 
   1  -2  11      455.34      422.03     26.24 o 
   2  -2  11     4274.81     4356.85    146.95 o 
   3  -2  11      166.02       63.03     47.78 o 
   4  -2  11      332.83      218.69     39.43 o 
   5  -2  11       33.59       -6.43     32.48 o 
   6  -2  11      394.09      371.14     46.07 o 
   7  -2  11       24.74       78.40     38.62 o 
   8  -2  11       26.19      107.68     53.51 o 
 -18  -1  11       80.39      101.11     45.18 o 
 -17  -1  11      158.32      137.72     43.06 o 
 -16  -1  11       59.79       45.09     37.62 o 
 -15  -1  11      307.51      324.72     31.44 o 
 -14  -1  11      571.48      511.37     34.24 o 
 -13  -1  11       88.27       92.16     22.50 o 
 -12  -1  11      603.82      751.05     30.97 o 
 -11  -1  11      478.31      514.92     23.63 o 
 -10  -1  11      331.56      410.85     25.46 o 
  -9  -1  11      897.49     1041.39     54.26 o 
  -8  -1  11     4887.38     5163.29    103.92 o 
  -7  -1  11      267.04      278.29     10.22 o 
  -6  -1  11     1883.74     2231.45     50.09 o 
  -5  -1  11       33.63       75.69      6.97 o 
  -4  -1  11     2597.71     2694.93     65.21 o 
  -3  -1  11      155.84      206.49     10.17 o 
  -2  -1  11      109.21      240.62     14.76 o 
  -1  -1  11     2053.68     1928.97     68.33 o 
   0  -1  11       10.20       -1.63     14.68 o 
   1  -1  11     1434.56     1437.52     57.50 o 
   2  -1  11      437.38      435.32     28.01 o 
   3  -1  11      655.75      645.41     37.03 o 
   4  -1  11      512.93      401.04     36.52 o 
   5  -1  11       80.91       31.93     62.13 o 
   6  -1  11        6.36      -31.82     33.04 o 
   7  -1  11       29.27       81.72     66.35 o 
   8  -1  11      279.80      371.14     93.00 o 
 -18   0  11        1.35       22.74     42.42 o 
 -17   0  11        1.10       26.10     39.78 o 
 -16   0  11       72.23      123.84     38.88 o 
 -15   0  11        8.14       22.51     25.70 o 
 -14   0  11       28.02       23.64     22.60 o 
 -13   0  11      459.04      372.48     25.27 o 
 -12   0  11      238.77      260.21     16.04 o 
 -11   0  11        4.70       -5.54     10.38 o 
 -10   0  11       41.09       37.86      9.67 o 
  -9   0  11       94.54      117.67     10.04 o 
  -8   0  11      332.35      355.02     22.34 o 
  -7   0  11      264.66      459.63     15.94 o 
  -6   0  11       47.12       -6.03      6.46 o 
  -5   0  11      215.04      531.64     16.43 o 
  -4   0  11      191.26       98.84      8.15 o 
  -3   0  11        7.05        1.01      7.39 o 
  -2   0  11       10.91      -11.99      9.47 o 
  -1   0  11        0.03        8.04     10.52 o 
   0   0  11      247.32      410.94     40.05 o 
   1   0  11       64.91      136.33     17.89 o 
   2   0  11      180.45      289.21     24.14 o 
   3   0  11       30.09      -28.45     18.96 o 
   4   0  11        0.12      -12.92     30.04 o 
   5   0  11       46.94       36.94     21.04 o 
   6   0  11        0.30       -0.48     32.88 o 
   7   0  11       26.80       87.17     36.99 o 
   8   0  11       22.21       57.96     51.56 o 
 -18   1  11       80.38      105.23     43.88 o 
 -17   1  11      158.56      175.38     42.87 o 
 -16   1  11       59.75       85.27     37.27 o 
 -15   1  11      307.66      383.17     41.80 o 
 -14   1  11      571.68      590.08     37.25 o 
 -13   1  11       87.94       57.58     18.13 o 
 -12   1  11      603.32      687.58     25.99 o 
 -11   1  11      478.32      487.60     19.87 o 
 -10   1  11      333.48      404.51     21.10 o 
  -9   1  11      897.10     1069.05     31.86 o 
  -8   1  11     4887.20     5117.09    100.10 o 
  -7   1  11      266.89      275.46     10.15 o 
  -6   1  11     1883.62     2229.29     53.76 o 
  -5   1  11       33.61       82.09      7.73 o 
  -4   1  11     2597.90     2672.17     70.69 o 
  -3   1  11      156.98      202.90     10.82 o 
  -2   1  11      109.52      261.87     11.64 o 
  -1   1  11     2054.02     1939.85     61.30 o 
   0   1  11       10.16        4.30     12.04 o 
   1   1  11     1434.35     1478.82     51.20 o 
   2   1  11      437.15      480.49     30.55 o 
   3   1  11      655.46      686.15     28.88 o 
   4   1  11      512.71      518.48     57.44 o 
   5   1  11       80.90       49.17     24.44 o 
   6   1  11        6.29       -9.54     32.10 o 
   7   1  11       29.20        8.99     48.10 o 
   8   1  11      279.77      267.79     60.99 o 
 -18   2  11      331.41      281.77     48.08 o 
 -17   2  11       97.69       96.52     40.67 o 
 -16   2  11      327.05      205.90     40.47 o 
 -15   2  11       35.87       18.63     32.59 o 
 -14   2  11      212.64      205.68     29.61 o 
 -13   2  11        9.48      -13.37     33.48 o 
 -12   2  11      549.44      500.60     20.07 o 
 -11   2  11      652.63      622.14     23.14 o 
 -10   2  11       15.86      -13.47      9.71 o 
  -9   2  11     1711.17     1771.66     49.85 o 
  -8   2  11     1534.83     1729.94     59.17 o 
  -7   2  11       38.42       37.78      7.25 o 
  -6   2  11       11.49       80.20      7.01 o 
  -5   2  11      799.29      677.52     18.71 o 
  -4   2  11     1265.31     1265.35     33.64 o 
  -3   2  11      235.88      585.57     20.54 o 
  -2   2  11      243.81      157.56     10.29 o 
  -1   2  11     3366.17     3760.18    112.49 o 
   0   2  11      250.66      293.36     18.30 o 
   1   2  11      455.53      480.64     19.86 o 
   2   2  11     4276.09     4306.72    115.16 o 
   3   2  11      165.87      127.64     28.02 o 
   4   2  11      332.78      271.71     20.81 o 
   5   2  11       33.58       31.11     20.08 o 
   6   2  11      394.16      469.35     50.86 o 
   7   2  11       24.71       -9.64     48.42 o 
   8   2  11       26.23       91.10     54.49 o 
 -18   3  11       40.72       72.04     55.03 o 
 -17   3  11       62.41       54.35     38.84 o 
 -16   3  11      115.31      119.84     37.97 o 
 -15   3  11      127.47       67.60     47.01 o 
 -14   3  11      109.05      105.15     27.46 o 
 -13   3  11      122.62      120.13     22.58 o 
 -12   3  11      223.49      236.22     19.01 o 
 -11   3  11       75.71       51.36     12.90 o 
 -10   3  11     1721.81     2226.75     53.72 o 
  -9   3  11      269.85      225.68     12.25 o 
  -8   3  11     2290.26     2440.19     52.17 o 
  -7   3  11      766.18      881.24     32.64 o 
  -6   3  11      245.81      491.68     16.00 o 
  -5   3  11     4903.20     5296.16    130.08 o 
  -4   3  11      723.60      976.94     27.54 o 
  -3   3  11     1149.82     1154.36     36.12 o 
  -2   3  11     1278.54     1357.88     41.71 o 
  -1   3  11      148.82      256.73     17.95 o 
   0   3  11        3.96        8.03      8.32 o 
   1   3  11      125.94      199.03     17.68 o 
   2   3  11      192.73      206.78     20.82 o 
   3   3  11      718.98      760.22     32.15 o 
   4   3  11      130.82      123.32     20.36 o 
   5   3  11      109.43      142.86     73.77 o 
   6   3  11       35.11        8.22     38.32 o 
   7   3  11       76.77        3.68     49.07 o 
   8   3  11       51.87       50.05     54.71 o 
 -18   4  11      114.93      176.25     57.09 o 
 -17   4  11       96.53      114.50     52.21 o 
 -16   4  11       40.96       73.18     36.46 o 
 -15   4  11      219.11      284.43     39.65 o 
 -14   4  11      345.04      247.71     31.07 o 
 -13   4  11      122.10      105.23     24.22 o 
 -12   4  11      378.73      328.07     21.35 o 
 -11   4  11      593.18      616.98     25.68 o 
 -10   4  11       43.27       46.58     12.46 o 
  -9   4  11      907.97     1020.07     32.59 o 
  -8   4  11      521.91      650.92     21.43 o 
  -7   4  11     1533.06     1334.29     33.06 o 
  -6   4  11       23.27       13.91      7.98 o 
  -5   4  11      825.13      933.90     54.26 o 
  -4   4  11     1589.31     1992.45     50.30 o 
  -3   4  11      360.41      336.70     13.69 o 
  -2   4  11     1140.48     1173.93     32.70 o 
  -1   4  11     1013.70      969.68     33.38 o 
   0   4  11      608.64      599.22     27.95 o 
   1   4  11        5.29       17.70      9.76 o 
   2   4  11      298.72      234.41     14.68 o 
   3   4  11       31.23        1.08     14.33 o 
   4   4  11      222.19      221.81     31.46 o 
   5   4  11     1062.34     1143.54    117.86 o 
   6   4  11      401.53      390.03     50.68 o 
   7   4  11       28.80      -16.15     48.96 o 
   8   4  11       49.44      -33.58     54.92 o 
 -17   5  11       36.32      100.10     52.11 o 
 -16   5  11       14.32       62.40     47.34 o 
 -15   5  11      118.66      111.84     49.94 o 
 -14   5  11      272.48      257.15     35.94 o 
 -13   5  11      232.48      185.74     33.45 o 
 -12   5  11       22.21       31.13     17.10 o 
 -11   5  11      645.27      664.19     38.76 o 
 -10   5  11      288.66      374.29     19.08 o 
  -9   5  11       99.05      135.74     12.98 o 
  -8   5  11      758.88      560.94     20.61 o 
  -7   5  11     3194.24     3311.59     69.65 o 
  -6   5  11      720.69      744.68     21.57 o 
  -5   5  11     1242.57     1291.40     40.02 o 
  -4   5  11     2781.27     2851.13     88.66 o 
  -3   5  11      431.18      765.61     36.93 o 
  -2   5  11      404.74      363.22     18.34 o 
  -1   5  11      130.57      138.68     14.81 o 
   0   5  11      274.57      190.41     17.01 o 
   1   5  11      199.90      266.52     18.18 o 
   2   5  11       49.58       -9.71     13.21 o 
   3   5  11      621.46      476.70     28.04 o 
   4   5  11      516.97      527.94     39.50 o 
   5   5  11      261.13      199.06     33.98 o 
   6   5  11      757.31      773.47     64.14 o 
   7   5  11      102.23       92.13     46.66 o 
 -17   6  11      191.29      244.50     56.55 o 
 -16   6  11      249.48      209.94     51.78 o 
 -15   6  11       30.08       20.78     73.07 o 
 -14   6  11      280.06      152.87     29.25 o 
 -13   6  11      202.87      222.16     25.77 o 
 -12   6  11      671.40      848.60     34.33 o 
 -11   6  11     3316.09     3454.24     97.62 o 
 -10   6  11      390.80      198.69     17.26 o 
  -9   6  11     1453.41     1514.20     43.33 o 
  -8   6  11      275.44      321.45     15.35 o 
  -7   6  11       57.20      137.53      9.51 o 
  -6   6  11      780.08      947.29     31.88 o 
  -5   6  11       48.08       31.72     10.50 o 
  -4   6  11     4523.17     5144.86    157.46 o 
  -3   6  11     1175.69     1030.17     38.42 o 
  -2   6  11     1938.71     1943.35     65.30 o 
  -1   6  11      861.24      893.33     37.33 o 
   0   6  11      609.44      632.90     36.50 o 
   1   6  11      786.25      764.61     40.33 o 
   2   6  11      599.73      567.37     25.43 o 
   3   6  11        2.89      -37.08     24.72 o 
   4   6  11      622.83      710.50     48.30 o 
   5   6  11       43.48       20.88     31.22 o 
   6   6  11       65.23       96.05     44.32 o 
   7   6  11        0.28      -37.22     44.65 o 
 -15   7  11        5.98      -10.52     36.06 o 
 -14   7  11      461.82      476.70     45.82 o 
 -13   7  11      275.12      153.92     29.58 o 
 -12   7  11       49.30       26.59     17.54 o 
 -11   7  11      181.48      113.57     17.33 o 
 -10   7  11      163.28      195.72     17.30 o 
  -9   7  11       81.58       59.92     13.53 o 
  -8   7  11      458.12      348.08     16.47 o 
  -7   7  11       26.78        9.57     14.35 o 
  -6   7  11      975.69      824.79     29.15 o 
  -5   7  11      242.15      243.07     14.01 o 
  -4   7  11     1956.76     1864.42     52.84 o 
  -3   7  11     3426.66     3691.93    114.65 o 
  -2   7  11      765.11      861.65     36.28 o 
  -1   7  11      850.70      783.02     35.67 o 
   0   7  11      335.21      292.73     19.96 o 
   1   7  11      706.96      643.08     36.24 o 
   2   7  11     1060.46     1169.07     61.06 o 
   3   7  11      229.13      207.38     29.93 o 
   4   7  11       15.30      -14.78     29.18 o 
   5   7  11        4.48      -17.69     31.86 o 
   6   7  11       19.61       11.21     44.29 o 
   7   7  11       66.18       60.21     50.11 o 
 -15   8  11      203.85      138.44     74.75 o 
 -14   8  11        8.22      -17.12     61.31 o 
 -13   8  11      617.83      667.11     60.78 o 
 -12   8  11      831.66      741.28     54.34 o 
 -11   8  11       92.71       58.40     27.27 o 
 -10   8  11       41.05      -25.51     18.42 o 
  -9   8  11       64.53       76.08     18.34 o 
  -8   8  11      708.11      903.28     39.94 o 
  -7   8  11      771.84      726.65     33.41 o 
  -6   8  11       13.58       58.30     11.49 o 
  -5   8  11       20.10        6.27     11.46 o 
  -4   8  11      272.33      401.48     21.50 o 
  -3   8  11      294.03      264.65     17.09 o 
  -2   8  11       13.78      -11.45     13.08 o 
  -1   8  11      732.60      781.10     35.11 o 
   0   8  11     2239.13     2502.85     91.10 o 
   1   8  11      375.88      383.21     25.55 o 
   2   8  11       29.89       -4.81     23.72 o 
   3   8  11        7.76       13.53     27.02 o 
   4   8  11      122.49       63.41     30.83 o 
   5   8  11      137.56      107.70     34.77 o 
   6   8  11       33.60      -25.12     45.06 o 
 -15   9  11      101.58      -18.42     71.50 o 
 -14   9  11       76.20       30.55     65.97 o 
 -13   9  11       17.53       -0.42     51.56 o 
 -12   9  11       87.57       13.90     34.00 o 
 -11   9  11      163.28      227.51     28.36 o 
 -10   9  11      324.30      320.46     30.03 o 
  -9   9  11      142.50       61.41     24.68 o 
  -8   9  11       73.03       74.13     17.86 o 
  -7   9  11      697.95      752.78     34.52 o 
  -6   9  11     1125.39     1441.57     50.72 o 
  -5   9  11     2682.75     2924.22     78.79 o 
  -4   9  11     1874.51     1716.99     50.95 o 
  -3   9  11      785.76      728.51     28.56 o 
  -2   9  11       31.33       15.98     14.03 o 
  -1   9  11       19.26        6.49     14.96 o 
   0   9  11       14.65       30.31     17.71 o 
   1   9  11       16.79        8.77     19.49 o 
   2   9  11      169.41      219.51     38.74 o 
   3   9  11      456.65      425.75     36.37 o 
   4   9  11       11.22       12.63     31.33 o 
   5   9  11      205.08      202.27     42.20 o 
 -15  10  11       42.63      -62.18     75.94 o 
 -14  10  11        2.15      -34.67     69.22 o 
 -13  10  11       65.51       23.83     76.37 o 
 -12  10  11      174.17      215.66     71.88 o 
 -11  10  11      110.26      123.10     28.60 o 
 -10  10  11      458.46      393.59     33.51 o 
  -9  10  11       77.56       56.02     33.01 o
[truncated: 312,702 more chars]
